# Supplementary material for: The genome and gene editing system of sea barleygrass provide a novel platform for cereal domestication and stress tolerance studies
Source: Plant Commun. 2022 May 5;3(5):100333. doi: 10.1016/j.xplc.2022.100333 (PMC9482977; doi:10.1016/j.xplc.2022.100333)
Supplement: Document S2. Supplemental Datasets 1–5 [file mmc2.xlsx]

## Sheet: Supplemental Dataset 1
Supplemental Dataset 1. The genes involved in the expanded, contracted and species-specific gene families in the sea barleygrass genome.
Gene ID	Gene family category	GO description	KEGG description	Swisspront description	Pfam description	NR description
HORMACH04G02107400.1	expanded	--	--	--	--	DEAD-box ATP-dependent RNA helicase 37 [Aegilops tauschii]
HORMACH02G00823600.1	expanded	--	--	--	--	hypothetical protein F775_02113 [Aegilops tauschii]
HORMACH05G02405300.1	expanded	--	--	--	--	DEAD-box ATP-dependent RNA helicase 37 [Aegilops tauschii]
HORMACH04G01960700.1	expanded	--	--	--	--	DEAD-box ATP-dependent RNA helicase 37 [Aegilops tauschii]
HORMACH03G01226200.1	expanded	--	--	--	--	DEAD-box ATP-dependent RNA helicase 37 [Aegilops tauschii]
HORMACH02G00710100.1	expanded	--	--	--	--	DEAD-box ATP-dependent RNA helicase 37 [Aegilops tauschii]
HORMACH02G00935800.1	expanded	--	--	--	--	hypothetical protein F775_02113 [Aegilops tauschii]
HORMACH05G02761300.1	expanded	--	--	--	--	DEAD-box ATP-dependent RNA helicase 37 [Aegilops tauschii]
HORMACH01G00119300.1	expanded	--	--	--	--	DEAD-box ATP-dependent RNA helicase 37 [Aegilops tauschii]
HORMACH01G00400100.1	expanded	--	--	--	--	DEAD-box ATP-dependent RNA helicase 37 [Aegilops tauschii]
HORMACH02G00542600.1	expanded	--	--	--	--	DEAD-box ATP-dependent RNA helicase 37 [Aegilops tauschii]
HORMACH01G00303900.1	expanded	--	hypothetical protein; K03469 ribonuclease HI [EC:3.1.26.4] (A)	--	Caulimovirus viroplasmin	predicted protein [Hordeum vulgare subsp. vulgare]
HORMACH05G02293500.1	expanded	--	ribonuclease H1-like; K03469 ribonuclease HI [EC:3.1.26.4] (A)	Ribonuclease H OS=Bacillus halodurans (strain ATCC BAA-125 / DSM 18197 / FERM 7344 / JCM 9153 / C-125) GN=rnhA PE=1 SV=1	Caulimovirus viroplasmin	predicted protein [Hordeum vulgare subsp. vulgare]
HORMACH02G00547600.1	expanded	--	hypothetical protein; K03469 ribonuclease HI [EC:3.1.26.4] (A)	--	Caulimovirus viroplasmin	DEAD-box ATP-dependent RNA helicase 37 [Aegilops tauschii]
HORMACH07G03410600.1	expanded	--	--	--	--	DEAD-box ATP-dependent RNA helicase 37 [Aegilops tauschii]
HORMACH02G00662000.1	expanded	--	--	--	--	hypothetical protein F775_00331 [Aegilops tauschii]
HORMACH07G03684000.1	expanded	--	--	--	--	hypothetical protein F775_02113 [Aegilops tauschii]
HORMACH01G00339100.1	expanded	--	--	--	--	DEAD-box ATP-dependent RNA helicase 37 [Aegilops tauschii]
HORMACH04G02088700.1	expanded	--	--	--	--	DEAD-box ATP-dependent RNA helicase 37 [Aegilops tauschii]
HORMACH06G03026800.1	expanded	--	hypothetical protein; K03469 ribonuclease HI [EC:3.1.26.4] (A)	Ribonuclease H OS=Bacillus halodurans (strain ATCC BAA-125 / DSM 18197 / FERM 7344 / JCM 9153 / C-125) GN=rnhA PE=1 SV=1	Caulimovirus viroplasmin	predicted protein [Hordeum vulgare subsp. vulgare]
HORMACH02G00606700.1	expanded	--	--	--	--	DEAD-box ATP-dependent RNA helicase 37 [Aegilops tauschii]
HORMACH01G00318100.1	expanded	--	ribonuclease H, putative (EC:3.1.26.4); K03469 ribonuclease HI [EC:3.1.26.4] (A)	--	Caulimovirus viroplasmin	predicted protein [Hordeum vulgare subsp. vulgare]
HORMACH03G01421700.1	expanded	--	--	--	--	DEAD-box ATP-dependent RNA helicase 37 [Aegilops tauschii]
HORMACH06G03112400.1	expanded	--	hypothetical protein; K03469 ribonuclease HI [EC:3.1.26.4] (A)	--	Caulimovirus viroplasmin	predicted protein [Hordeum vulgare subsp. vulgare]
HORMACH01G00049100.1	expanded	--	--	--	--	DEAD-box ATP-dependent RNA helicase 37 [Aegilops tauschii]
HORMACH02G00633900.1	expanded	--	rnh1; ribonuclease H1; K03469 ribonuclease HI [EC:3.1.26.4] (A)	Ribonuclease H OS=Bacillus halodurans (strain ATCC BAA-125 / DSM 18197 / FERM 7344 / JCM 9153 / C-125) GN=rnhA PE=1 SV=1	Caulimovirus viroplasmin	predicted protein [Hordeum vulgare subsp. vulgare]
HORMACH05G02293300.1	expanded	--	hypothetical protein; K03469 ribonuclease HI [EC:3.1.26.4] (A)	--	Caulimovirus viroplasmin	DEAD-box ATP-dependent RNA helicase 37 [Aegilops tauschii]
HORMACHUnG04018300.1	expanded	--	--	--	--	DEAD-box ATP-dependent RNA helicase 37 [Aegilops tauschii]
HORMACH02G00662100.1	expanded	--	ribonuclease H1-like; K03469 ribonuclease HI [EC:3.1.26.4] (A)	--	Caulimovirus viroplasmin	predicted protein [Hordeum vulgare subsp. vulgare]
HORMACH03G01442200.1	expanded	--	--	--	--	DEAD-box ATP-dependent RNA helicase 37 [Aegilops tauschii]
HORMACH06G03109400.1	expanded	--	--	--	--	DEAD-box ATP-dependent RNA helicase 37 [Aegilops tauschii]
HORMACH05G02767100.1	expanded	--	--	--	--	hypothetical protein F775_02113 [Aegilops tauschii]
HORMACH01G00437500.1	expanded	--	ribonuclease H1-like; K03469 ribonuclease HI [EC:3.1.26.4] (A)	Ribonuclease H OS=Bacillus halodurans (strain ATCC BAA-125 / DSM 18197 / FERM 7344 / JCM 9153 / C-125) GN=rnhA PE=1 SV=1	Caulimovirus viroplasmin	predicted protein [Hordeum vulgare subsp. vulgare]
HORMACH04G02006600.1	expanded	--	--	--	--	DEAD-box ATP-dependent RNA helicase 37 [Aegilops tauschii]
HORMACH05G02688600.1	expanded	--	--	--	--	hypothetical protein F775_02113 [Aegilops tauschii]
HORMACH06G02901900.1	expanded	--	--	--	--	DEAD-box ATP-dependent RNA helicase 37 [Aegilops tauschii]
HORMACH05G02750400.1	expanded	--	--	--	--	hypothetical protein F775_02113 [Aegilops tauschii]
HORMACH02G00886800.1	expanded	--	--	--	Caulimovirus viroplasmin	--
HORMACH03G01260900.1	expanded	--	--	--	--	DEAD-box ATP-dependent RNA helicase 37 [Aegilops tauschii]
HORMACH03G01720800.1	expanded	--	--	--	--	DEAD-box ATP-dependent RNA helicase 37 [Aegilops tauschii]
HORMACH02G01134000.1	expanded	--	hypothetical protein; K03469 ribonuclease HI [EC:3.1.26.4] (A)	--	Caulimovirus viroplasmin	DEAD-box ATP-dependent RNA helicase 37 [Aegilops tauschii]
HORMACH03G01430800.1	expanded	--	--	--	--	DEAD-box ATP-dependent RNA helicase 37 [Aegilops tauschii]
HORMACH04G02148000.1	expanded	--	--	--	--	DEAD-box ATP-dependent RNA helicase 37 [Aegilops tauschii]
HORMACH05G02877100.1	expanded	--	hypothetical protein; K03469 ribonuclease HI [EC:3.1.26.4] (A)	--	Caulimovirus viroplasmin	predicted protein [Hordeum vulgare subsp. vulgare]
HORMACH06G03118700.1	expanded	--	--	--	--	DEAD-box ATP-dependent RNA helicase 37 [Aegilops tauschii]
HORMACH05G02429500.1	expanded	--	hypothetical protein; K03469 ribonuclease HI [EC:3.1.26.4] (A)	--	Caulimovirus viroplasmin	DEAD-box ATP-dependent RNA helicase 37 [Aegilops tauschii]
HORMACH02G00614900.1	expanded	--	--	--	--	DEAD-box ATP-dependent RNA helicase 37 [Aegilops tauschii]
HORMACH06G03313500.1	expanded	--	--	--	--	DEAD-box ATP-dependent RNA helicase 37 [Aegilops tauschii]
HORMACH03G01699600.1	expanded	--	--	--	--	hypothetical protein F775_02113 [Aegilops tauschii]
HORMACH01G00435300.1	expanded	--	--	--	--	DEAD-box ATP-dependent RNA helicase 37 [Aegilops tauschii]
HORMACH05G02312700.1	expanded	--	--	--	--	DEAD-box ATP-dependent RNA helicase 37 [Aegilops tauschii]
HORMACH05G02291300.1	expanded	--	--	--	--	DEAD-box ATP-dependent RNA helicase 37 [Aegilops tauschii]
HORMACH07G03560400.1	expanded	--	--	--	--	DEAD-box ATP-dependent RNA helicase 37 [Aegilops tauschii]
HORMACH03G01617900.1	expanded	--	--	--	--	DEAD-box ATP-dependent RNA helicase 37 [Aegilops tauschii]
HORMACH01G00352600.1	expanded	--	--	--	--	DEAD-box ATP-dependent RNA helicase 37 [Aegilops tauschii]
HORMACH01G00145800.1	expanded	--	--	--	--	DEAD-box ATP-dependent RNA helicase 37 [Aegilops tauschii]
HORMACH07G03936700.1	expanded	--	--	--	--	DEAD-box ATP-dependent RNA helicase 37 [Aegilops tauschii]
HORMACH02G00588800.1	expanded	--	--	--	--	DEAD-box ATP-dependent RNA helicase 37 [Aegilops tauschii]
HORMACH01G00361900.1	expanded	--	hypothetical protein; K03469 ribonuclease HI [EC:3.1.26.4] (A)	--	Caulimovirus viroplasmin	DEAD-box ATP-dependent RNA helicase 37 [Aegilops tauschii]
HORMACH03G01664000.1	expanded	--	--	--	--	DEAD-box ATP-dependent RNA helicase 37 [Aegilops tauschii]
HORMACH03G01423100.1	expanded	--	--	--	--	DEAD-box ATP-dependent RNA helicase 37 [Aegilops tauschii]
HORMACH06G03348800.1	expanded	--	--	--	--	hypothetical protein F775_00331 [Aegilops tauschii]
HORMACH02G00590600.1	expanded	--	--	--	--	DEAD-box ATP-dependent RNA helicase 37 [Aegilops tauschii]
HORMACH04G02006800.1	expanded	--	--	--	--	DEAD-box ATP-dependent RNA helicase 37 [Aegilops tauschii]
HORMACH05G02295100.1	expanded	--	--	--	--	DEAD-box ATP-dependent RNA helicase 37 [Aegilops tauschii]
HORMACH03G01646700.1	expanded	--	--	--	--	DEAD-box ATP-dependent RNA helicase 37 [Aegilops tauschii]
HORMACH07G03930800.1	expanded	--	--	--	--	hypothetical protein F775_00331 [Aegilops tauschii]
HORMACH02G00855000.1	expanded	--	--	--	--	DEAD-box ATP-dependent RNA helicase 37 [Aegilops tauschii]
HORMACH05G02761400.1	expanded	--	--	--	--	DEAD-box ATP-dependent RNA helicase 37 [Aegilops tauschii]
HORMACH07G03770700.1	expanded	--	--	--	--	DEAD-box ATP-dependent RNA helicase 37 [Aegilops tauschii]
HORMACHUnG04087300.1	expanded	--	--	--	--	DEAD-box ATP-dependent RNA helicase 37 [Aegilops tauschii]
HORMACH07G03594800.1	expanded	--	--	--	--	hypothetical protein F775_00331 [Aegilops tauschii]
HORMACH07G03936600.1	expanded	--	--	--	--	DEAD-box ATP-dependent RNA helicase 37 [Aegilops tauschii]
HORMACH02G01147900.1	expanded	--	hypothetical protein; K03469 ribonuclease HI [EC:3.1.26.4] (A)	--	Caulimovirus viroplasmin	predicted protein [Hordeum vulgare subsp. vulgare]
HORMACH07G03756200.1	expanded	--	--	--	--	DEAD-box ATP-dependent RNA helicase 37 [Aegilops tauschii]
HORMACH04G02052400.1	expanded	--	--	--	--	DEAD-box ATP-dependent RNA helicase 37 [Aegilops tauschii]
HORMACH03G01696300.1	expanded	--	--	--	--	Peroxidase 5 [Triticum urartu]
HORMACH05G02509800.1	expanded	--	--	--	--	DEAD-box ATP-dependent RNA helicase 37 [Aegilops tauschii]
HORMACH01G00039000.1	expanded	--	--	--	--	hypothetical protein F775_02113 [Aegilops tauschii]
HORMACH04G01828500.1	expanded	--	rnh1; ribonuclease H1; K03469 ribonuclease HI [EC:3.1.26.4] (A)	--	Caulimovirus viroplasmin	DEAD-box ATP-dependent RNA helicase 37 [Aegilops tauschii]
HORMACH01G00167600.1	expanded	--	--	--	Caulimovirus viroplasmin	DEAD-box ATP-dependent RNA helicase 37 [Aegilops tauschii]
HORMACH07G03920500.1	expanded	--	--	--	--	DEAD-box ATP-dependent RNA helicase 37 [Aegilops tauschii]
HORMACH04G02059000.1	expanded	--	--	--	--	hypothetical protein F775_02113 [Aegilops tauschii]
HORMACH03G01422100.1	expanded	--	--	--	--	DEAD-box ATP-dependent RNA helicase 37 [Aegilops tauschii]
HORMACH06G03055700.1	expanded	--	hypothetical protein; K03469 ribonuclease HI [EC:3.1.26.4] (A)	--	Caulimovirus viroplasmin	DEAD-box ATP-dependent RNA helicase 37 [Aegilops tauschii]
HORMACH05G02295000.1	expanded	--	--	--	--	hypothetical protein F775_02113 [Aegilops tauschii]
HORMACH01G00497200.1	expanded	--	--	--	--	DEAD-box ATP-dependent RNA helicase 37 [Aegilops tauschii]
HORMACH06G03111700.1	expanded	--	--	--	--	hypothetical protein F775_02113 [Aegilops tauschii]
HORMACH02G00820800.1	expanded	--	--	--	Caulimovirus viroplasmin	DEAD-box ATP-dependent RNA helicase 37 [Aegilops tauschii]
HORMACH07G03867200.1	expanded	--	hypothetical protein; K03469 ribonuclease HI [EC:3.1.26.4] (A)	Ribonuclease H OS=Bacillus halodurans (strain ATCC BAA-125 / DSM 18197 / FERM 7344 / JCM 9153 / C-125) GN=rnhA PE=1 SV=1	Caulimovirus viroplasmin	DEAD-box ATP-dependent RNA helicase 37 [Aegilops tauschii]
HORMACH02G00900900.1	expanded	--	hypothetical protein; K03469 ribonuclease HI [EC:3.1.26.4] (A)	--	Caulimovirus viroplasmin	predicted protein [Hordeum vulgare subsp. vulgare]
HORMACH05G02552500.1	expanded	--	--	--	--	hypothetical protein F775_00331 [Aegilops tauschii]
HORMACH07G03758600.1	expanded	--	--	--	--	hypothetical protein F775_00331 [Aegilops tauschii]
HORMACH06G02986300.1	expanded	--	--	--	--	DEAD-box ATP-dependent RNA helicase 37 [Aegilops tauschii]
HORMACH06G03199000.1	expanded	--	hypothetical protein; K03469 ribonuclease HI [EC:3.1.26.4] (A)	--	Caulimovirus viroplasmin	DEAD-box ATP-dependent RNA helicase 37 [Aegilops tauschii]
HORMACH05G02408500.1	expanded	--	--	--	--	DEAD-box ATP-dependent RNA helicase 37 [Aegilops tauschii]
HORMACH02G00781800.1	expanded	--	--	--	--	hypothetical protein F775_02113 [Aegilops tauschii]
HORMACH06G03109300.1	expanded	--	--	--	--	hypothetical protein F775_00331 [Aegilops tauschii]
HORMACH05G02406700.1	expanded	--	--	--	--	hypothetical protein F775_02113 [Aegilops tauschii]
HORMACH03G01382700.1	expanded	--	--	--	--	DEAD-box ATP-dependent RNA helicase 37 [Aegilops tauschii]
HORMACH01G00345700.1	expanded	--	rnh1; ribonuclease H1; K03469 ribonuclease HI [EC:3.1.26.4] (A)	--	Caulimovirus viroplasmin	DEAD-box ATP-dependent RNA helicase 37 [Aegilops tauschii]
HORMACH07G03705800.1	expanded	--	--	--	--	DEAD-box ATP-dependent RNA helicase 37 [Aegilops tauschii]
HORMACH02G00635100.1	expanded	--	--	--	--	hypothetical protein F775_02113 [Aegilops tauschii]
HORMACH02G00662800.1	expanded	--	--	--	Caulimovirus viroplasmin	DEAD-box ATP-dependent RNA helicase 37 [Aegilops tauschii]
HORMACH02G01101300.1	expanded	--	--	--	--	DEAD-box ATP-dependent RNA helicase 37 [Aegilops tauschii]
HORMACH01G00172900.1	expanded	--	--	--	--	hypothetical protein F775_02113 [Aegilops tauschii]
HORMACH04G01969400.1	expanded	--	--	--	--	DEAD-box ATP-dependent RNA helicase 37 [Aegilops tauschii]
HORMACH02G00650900.1	expanded	--	--	--	--	DEAD-box ATP-dependent RNA helicase 37 [Aegilops tauschii]
HORMACH07G03876800.1	expanded	--	--	--	--	DEAD-box ATP-dependent RNA helicase 37 [Aegilops tauschii]
HORMACH04G01848100.1	expanded	--	--	--	--	DEAD-box ATP-dependent RNA helicase 37 [Aegilops tauschii]
HORMACH06G03099400.1	expanded	--	--	--	--	DEAD-box ATP-dependent RNA helicase 37 [Aegilops tauschii]
HORMACH02G00890600.1	expanded	--	--	--	--	DEAD-box ATP-dependent RNA helicase 37 [Aegilops tauschii]
HORMACH07G03802700.1	expanded	--	--	--	--	DEAD-box ATP-dependent RNA helicase 37 [Aegilops tauschii]
HORMACH05G02602600.1	expanded	--	--	--	--	DEAD-box ATP-dependent RNA helicase 37 [Aegilops tauschii]
HORMACH04G01899500.1	expanded	--	--	--	--	hypothetical protein F775_02113 [Aegilops tauschii]
HORMACH04G01980000.1	expanded	--	--	--	--	DEAD-box ATP-dependent RNA helicase 37 [Aegilops tauschii]
HORMACH05G02876700.1	expanded	--	--	--	--	DEAD-box ATP-dependent RNA helicase 37 [Aegilops tauschii]
HORMACH02G00825600.1	expanded	--	RNH11; one of three potential Ribonuclease H genes; similar to S. cerevisiae RNH1 (YMR234W); K03469 ribonuclease HI [EC:3.1.26.4] (A)	--	Caulimovirus viroplasmin	DEAD-box ATP-dependent RNA helicase 37 [Aegilops tauschii]
HORMACH07G03651900.1	expanded	--	--	--	--	DEAD-box ATP-dependent RNA helicase 37 [Aegilops tauschii]
HORMACH01G00164000.1	expanded	--	--	--	--	DEAD-box ATP-dependent RNA helicase 37 [Aegilops tauschii]
HORMACH06G02971900.1	expanded	--	--	--	--	DEAD-box ATP-dependent RNA helicase 37 [Aegilops tauschii]
HORMACH01G00430100.1	expanded	--	--	--	--	DEAD-box ATP-dependent RNA helicase 37 [Aegilops tauschii]
HORMACH03G01516600.1	expanded	--	rnh1; ribonuclease H1; K03469 ribonuclease HI [EC:3.1.26.4] (A)	--	Caulimovirus viroplasmin	AP-3 complex subunit mu-1 [Triticum urartu]
HORMACHUnG04052300.1	expanded	--	--	--	--	hypothetical protein F775_02113 [Aegilops tauschii]
HORMACH03G01473400.1	expanded	--	--	--	--	DEAD-box ATP-dependent RNA helicase 37 [Aegilops tauschii]
HORMACH06G03109700.1	expanded	--	--	--	--	DEAD-box ATP-dependent RNA helicase 37 [Aegilops tauschii]
HORMACH04G01998200.1	expanded	--	--	--	--	DEAD-box ATP-dependent RNA helicase 37 [Aegilops tauschii]
HORMACH07G03399900.1	expanded	--	--	--	--	DEAD-box ATP-dependent RNA helicase 37 [Aegilops tauschii]
HORMACH02G00823800.1	expanded	--	--	--	--	hypothetical protein F775_02113 [Aegilops tauschii]
HORMACH02G01121400.1	expanded	--	--	--	--	DEAD-box ATP-dependent RNA helicase 37 [Aegilops tauschii]
HORMACH07G03714600.1	expanded	--	--	--	--	DEAD-box ATP-dependent RNA helicase 37 [Aegilops tauschii]
HORMACH03G01349800.1	expanded	--	hypothetical protein; K03469 ribonuclease HI [EC:3.1.26.4] (A)	--	Caulimovirus viroplasmin	DEAD-box ATP-dependent RNA helicase 37 [Aegilops tauschii]
HORMACH07G03936800.1	expanded	--	--	--	--	DEAD-box ATP-dependent RNA helicase 37 [Aegilops tauschii]
HORMACH07G03899600.1	expanded	--	--	--	--	hypothetical protein F775_02113 [Aegilops tauschii]
HORMACH04G01964700.1	expanded	--	--	--	--	hypothetical protein F775_00331 [Aegilops tauschii]
HORMACH06G02929300.1	expanded	--	hypothetical protein; K03469 ribonuclease HI [EC:3.1.26.4] (A)	Ribonuclease H OS=Bacillus halodurans (strain ATCC BAA-125 / DSM 18197 / FERM 7344 / JCM 9153 / C-125) GN=rnhA PE=1 SV=1	Caulimovirus viroplasmin	predicted protein [Hordeum vulgare subsp. vulgare]
HORMACH03G01646800.1	expanded	--	--	--	--	predicted protein [Hordeum vulgare subsp. vulgare]
HORMACH07G03820100.1	expanded	--	--	--	--	DEAD-box ATP-dependent RNA helicase 37 [Aegilops tauschii]
HORMACH03G01635700.1	expanded	--	--	--	--	DEAD-box ATP-dependent RNA helicase 37 [Aegilops tauschii]
HORMACH06G03026700.1	expanded	--	--	--	--	Peroxidase 5 [Triticum urartu]
HORMACH01G00157100.1	expanded	--	--	--	--	DEAD-box ATP-dependent RNA helicase 37 [Aegilops tauschii]
HORMACH07G03733100.1	expanded	--	--	--	--	DEAD-box ATP-dependent RNA helicase 37 [Aegilops tauschii]
HORMACH02G00661900.1	expanded	--	--	--	--	DEAD-box ATP-dependent RNA helicase 37 [Aegilops tauschii]
HORMACH06G03002500.1	expanded	--	--	--	--	DEAD-box ATP-dependent RNA helicase 37 [Aegilops tauschii]
HORMACH07G03451700.1	expanded	--	--	--	--	DEAD-box ATP-dependent RNA helicase 37 [Aegilops tauschii]
HORMACH01G00514200.1	expanded	--	--	--	--	DEAD-box ATP-dependent RNA helicase 37 [Aegilops tauschii]
HORMACH05G02655500.1	expanded	--	hypothetical protein; K03469 ribonuclease HI [EC:3.1.26.4] (A)	Ribonuclease H OS=Bacillus halodurans (strain ATCC BAA-125 / DSM 18197 / FERM 7344 / JCM 9153 / C-125) GN=rnhA PE=1 SV=1	Caulimovirus viroplasmin	predicted protein [Hordeum vulgare subsp. vulgare]
HORMACH05G02293600.1	expanded	--	--	--	--	DEAD-box ATP-dependent RNA helicase 37 [Aegilops tauschii]
HORMACH02G01028300.1	expanded	--	--	--	--	DEAD-box ATP-dependent RNA helicase 37 [Aegilops tauschii]
HORMACH07G03448400.1	expanded	--	--	--	--	DEAD-box ATP-dependent RNA helicase 37 [Aegilops tauschii]
HORMACHUnG04064800.1	expanded	--	--	--	--	DEAD-box ATP-dependent RNA helicase 37 [Aegilops tauschii]
HORMACH04G02087800.1	expanded	--	--	--	--	hypothetical protein F775_02113 [Aegilops tauschii]
HORMACH04G02083600.1	expanded	--	--	--	--	DEAD-box ATP-dependent RNA helicase 37 [Aegilops tauschii]
HORMACH04G02013300.1	expanded	--	--	--	--	DEAD-box ATP-dependent RNA helicase 37 [Aegilops tauschii]
HORMACH07G03899500.1	expanded	--	--	--	--	DEAD-box ATP-dependent RNA helicase 37 [Aegilops tauschii]
HORMACH06G02987000.1	expanded	--	--	--	--	DEAD-box ATP-dependent RNA helicase 37 [Aegilops tauschii]
HORMACH01G00153500.1	expanded	--	--	--	--	DEAD-box ATP-dependent RNA helicase 37 [Aegilops tauschii]
HORMACH07G03944600.1	expanded	--	hypothetical protein; K03469 ribonuclease HI [EC:3.1.26.4] (A)	--	Caulimovirus viroplasmin	predicted protein [Hordeum vulgare subsp. vulgare]
HORMACH02G00778900.1	expanded	--	hypothetical protein; K03469 ribonuclease HI [EC:3.1.26.4] (A)	Ribonuclease H OS=Bacillus halodurans (strain ATCC BAA-125 / DSM 18197 / FERM 7344 / JCM 9153 / C-125) GN=rnhA PE=1 SV=1	Caulimovirus viroplasmin	predicted protein [Hordeum vulgare subsp. vulgare]
HORMACH06G03259700.1	expanded	--	hypothetical protein; K03469 ribonuclease HI [EC:3.1.26.4] (A)	--	Caulimovirus viroplasmin	predicted protein [Hordeum vulgare subsp. vulgare]
HORMACH06G02948400.1	expanded	--	ribonuclease H, putative (EC:3.1.26.4); K03469 ribonuclease HI [EC:3.1.26.4] (A)	--	Caulimovirus viroplasmin	predicted protein [Hordeum vulgare subsp. vulgare]
HORMACH06G03021200.1	expanded	--	--	--	--	DEAD-box ATP-dependent RNA helicase 37 [Aegilops tauschii]
HORMACH07G03402300.1	expanded	Molecular Function: nucleotide binding (GO:0000166),Molecular Function: ATP binding (GO:0005524),Molecular Function: nucleoside-triphosphatase activity (GO:0017111)	hypothetical protein; K03695 ATP-dependent Clp protease ATP-binding subunit ClpB (A)	ClpA homolog protein OS=Rhodobacter blasticus PE=3 SV=1	C-terminal, D2-small domain, of ClpB protein	ATP-dependent Clp protease ATP-binding subunit clpC [Aegilops tauschii]
HORMACH07G03880000.1	expanded	Molecular Function: nucleotide binding (GO:0000166),Molecular Function: ATP binding (GO:0005524),Molecular Function: nucleoside-triphosphatase activity (GO:0017111)	hypothetical protein; K03695 ATP-dependent Clp protease ATP-binding subunit ClpB (A)	ATP-dependent Clp protease ATP-binding subunit ClpC OS=Staphylococcus epidermidis (strain ATCC 12228) GN=clpC PE=3 SV=1	C-terminal, D2-small domain, of ClpB protein	ATP-dependent Clp protease ATP-binding subunit clpC [Aegilops tauschii]
HORMACH02G00683000.1	expanded	Molecular Function: nucleotide binding (GO:0000166),Molecular Function: ATP binding (GO:0005524),Molecular Function: nucleoside-triphosphatase activity (GO:0017111)	chaperone protein ClpC2, chloroplastic-like; K03696 ATP-dependent Clp protease ATP-binding subunit ClpC (A)	ATP-dependent Clp protease ATP-binding subunit clpA homolog OS=Cyanidium caldarium GN=clpC PE=3 SV=1	C-terminal, D2-small domain, of ClpB protein	ATP-dependent Clp protease ATP-binding subunit clpC [Aegilops tauschii]
HORMACH01G00359100.1	expanded	Molecular Function: nucleotide binding (GO:0000166),Molecular Function: ATP binding (GO:0005524),Molecular Function: nucleoside-triphosphatase activity (GO:0017111)	ATP-dependent Clp protease ATP-binding subunit clpA homolog CD4B, chloroplastic; K03696 ATP-dependent Clp protease ATP-binding subunit ClpC (A)	ATP-dependent Clp protease ATP-binding subunit ClpC OS=Staphylococcus aureus (strain bovine RF122 / ET3-1) GN=clpC PE=3 SV=1	C-terminal, D2-small domain, of ClpB protein	hypothetical protein OsI_07552 [Oryza sativa Indica Group]
HORMACH06G03184000.1	expanded	Molecular Function: nucleotide binding (GO:0000166),Molecular Function: ATP binding (GO:0005524),Molecular Function: nucleoside-triphosphatase activity (GO:0017111)	hypothetical protein; K03695 ATP-dependent Clp protease ATP-binding subunit ClpB (A)	ATP-dependent Clp protease ATP-binding subunit ClpC OS=Staphylococcus aureus (strain MW2) GN=clpC PE=3 SV=1	C-terminal, D2-small domain, of ClpB protein	ATP-dependent Clp protease ATP-binding subunit clpC [Aegilops tauschii]
HORMACH04G01893200.1	expanded	Molecular Function: nucleotide binding (GO:0000166),Molecular Function: ATP binding (GO:0005524),Molecular Function: nucleoside-triphosphatase activity (GO:0017111)	Os02g0297132; Similar to heat-shock protein 101.; K03695 ATP-dependent Clp protease ATP-binding subunit ClpB (A)	Chaperone protein ClpB1 OS=Arabidopsis thaliana GN=CLPB1 PE=1 SV=2	C-terminal, D2-small domain, of ClpB protein	Heat shock protein 101 [Aegilops tauschii]
HORMACH03G01333800.1	expanded	Molecular Function: nucleotide binding (GO:0000166),Molecular Function: ATP binding (GO:0005524),Molecular Function: nucleoside-triphosphatase activity (GO:0017111)	hypothetical protein; K03695 ATP-dependent Clp protease ATP-binding subunit ClpB (A)	ATP-dependent Clp protease ATP-binding subunit ClpC OS=Staphylococcus epidermidis (strain ATCC 12228) GN=clpC PE=3 SV=1	C-terminal, D2-small domain, of ClpB protein	ATP-dependent Clp protease ATP-binding subunit clpC [Aegilops tauschii]
HORMACH05G02757900.1	expanded	Molecular Function: nucleotide binding (GO:0000166),Molecular Function: ATP binding (GO:0005524),Molecular Function: nucleoside-triphosphatase activity (GO:0017111)	hypothetical protein; K03695 ATP-dependent Clp protease ATP-binding subunit ClpB (A)	ATP-dependent Clp protease ATP-binding subunit ClpC OS=Staphylococcus aureus (strain bovine RF122 / ET3-1) GN=clpC PE=3 SV=1	ATPase family associated with various cellular activities (AAA)	ATP-dependent Clp protease ATP-binding subunit clpC [Aegilops tauschii]
HORMACH02G00682800.1	expanded	Molecular Function: nucleotide binding (GO:0000166),Molecular Function: ATP binding (GO:0005524),Molecular Function: nucleoside-triphosphatase activity (GO:0017111)	chaperone protein ClpC2, chloroplastic; K03696 ATP-dependent Clp protease ATP-binding subunit ClpC (A)	ATP-dependent Clp protease ATP-binding subunit ClpC OS=Staphylococcus aureus (strain MSSA476) GN=clpC PE=3 SV=1	ATPase family associated with various cellular activities (AAA)	ATP-dependent Clp protease ATP-binding subunit clpC [Aegilops tauschii]
HORMACH07G03634500.1	expanded	Molecular Function: nucleotide binding (GO:0000166),Molecular Function: ATP binding (GO:0005524),Molecular Function: nucleoside-triphosphatase activity (GO:0017111)	hypothetical protein; K03695 ATP-dependent Clp protease ATP-binding subunit ClpB (A)	ATP-dependent Clp protease ATP-binding subunit ClpC OS=Staphylococcus aureus (strain MSSA476) GN=clpC PE=3 SV=1	C-terminal, D2-small domain, of ClpB protein	ATP-dependent Clp protease ATP-binding subunit clpC [Aegilops tauschii]
HORMACH05G02348300.1	expanded	Molecular Function: nucleotide binding (GO:0000166),Molecular Function: ATP binding (GO:0005524),Molecular Function: nucleoside-triphosphatase activity (GO:0017111)	hypothetical protein; K03695 ATP-dependent Clp protease ATP-binding subunit ClpB (A)	ATP-dependent Clp protease ATP-binding subunit ClpC OS=Staphylococcus aureus (strain bovine RF122 / ET3-1) GN=clpC PE=3 SV=1	ATPase family associated with various cellular activities (AAA)	ATP-dependent Clp protease ATP-binding subunit clpC [Aegilops tauschii]
HORMACH07G03399600.1	expanded	Molecular Function: nucleotide binding (GO:0000166),Molecular Function: ATP binding (GO:0005524),Molecular Function: nucleoside-triphosphatase activity (GO:0017111)	hypothetical protein; K03695 ATP-dependent Clp protease ATP-binding subunit ClpB (A)	ATP-dependent Clp protease ATP-binding subunit ClpC OS=Staphylococcus aureus (strain MW2) GN=clpC PE=3 SV=1	C-terminal, D2-small domain, of ClpB protein	ATP-dependent Clp protease ATP-binding subunit clpC [Aegilops tauschii]
HORMACH03G01295800.1	expanded	Molecular Function: nucleotide binding (GO:0000166),Molecular Function: ATP binding (GO:0005524),Molecular Function: nucleoside-triphosphatase activity (GO:0017111)	hypothetical protein; K03695 ATP-dependent Clp protease ATP-binding subunit ClpB (A)	ATP-dependent Clp protease ATP-binding subunit ClpC OS=Staphylococcus epidermidis (strain ATCC 12228) GN=clpC PE=3 SV=1	C-terminal, D2-small domain, of ClpB protein	ATP-dependent Clp protease ATP-binding subunit clpC [Aegilops tauschii]
HORMACH07G03879900.1	expanded	Molecular Function: nucleotide binding (GO:0000166),Molecular Function: ATP binding (GO:0005524),Molecular Function: nucleoside-triphosphatase activity (GO:0017111)	hypothetical protein; K03695 ATP-dependent Clp protease ATP-binding subunit ClpB (A)	ATP-dependent Clp protease ATP-binding subunit ClpC OS=Staphylococcus epidermidis (strain ATCC 12228) GN=clpC PE=3 SV=1	C-terminal, D2-small domain, of ClpB protein	ATP-dependent Clp protease ATP-binding subunit clpC [Aegilops tauschii]
HORMACH02G00683300.1	expanded	Molecular Function: nucleotide binding (GO:0000166),Molecular Function: ATP binding (GO:0005524),Molecular Function: nucleoside-triphosphatase activity (GO:0017111)	hypothetical protein; K03695 ATP-dependent Clp protease ATP-binding subunit ClpB (A)	Chaperone protein ClpB OS=Oceanobacillus iheyensis (strain DSM 14371 / JCM 11309 / KCTC 3954 / HTE831) GN=clpB PE=3 SV=1	C-terminal, D2-small domain, of ClpB protein	ATP-dependent Clp protease ATP-binding subunit clpC [Aegilops tauschii]
HORMACH03G01378700.1	expanded	Biological Process: proteolysis (GO:0006508),Molecular Function: cysteine-type peptidase activity (GO:0008234)	uncharacterized LOC103640346; K08592 sentrin-specific protease 1 [EC:3.4.22.68] (A)	--	Ulp1 protease family, C-terminal catalytic domain	hypothetical protein F775_03162 [Aegilops tauschii]
HORMACH06G02896700.1	expanded	Biological Process: proteolysis (GO:0006508),Molecular Function: cysteine-type peptidase activity (GO:0008234)	putative ubiquitin-like-specific protease 1B; K08592 sentrin-specific protease 1 [EC:3.4.22.68] (A)	Ubiquitin-like-specific protease 1A OS=Arabidopsis thaliana GN=ULP1A PE=2 SV=2	Ulp1 protease family, C-terminal catalytic domain	PREDICTED: uncharacterized protein LOC104582021 [Brachypodium distachyon]
HORMACH06G03221000.1	expanded	Biological Process: proteolysis (GO:0006508),Molecular Function: cysteine-type peptidase activity (GO:0008234)	uncharacterized LOC103640346; K08592 sentrin-specific protease 1 [EC:3.4.22.68] (A)	Ubiquitin-like-specific protease 1A OS=Arabidopsis thaliana GN=ULP1A PE=2 SV=2	Ulp1 protease family, C-terminal catalytic domain	hypothetical protein TRIUR3_04372 [Triticum urartu]
HORMACH04G01972400.1	expanded	Biological Process: proteolysis (GO:0006508),Molecular Function: cysteine-type peptidase activity (GO:0008234)	putative ubiquitin-like-specific protease 1B; K08592 sentrin-specific protease 1 [EC:3.4.22.68] (A)	Putative ubiquitin-like-specific protease 1B OS=Arabidopsis thaliana GN=ULP1B PE=5 SV=2	Ulp1 protease family, C-terminal catalytic domain	hypothetical protein F775_03162 [Aegilops tauschii]
HORMACH05G02286400.1	expanded	--	uncharacterized LOC103640346; K08592 sentrin-specific protease 1 [EC:3.4.22.68] (A)	--	--	hypothetical protein F775_03162 [Aegilops tauschii]
HORMACH05G02286500.1	expanded	--	uncharacterized LOC103640346; K08592 sentrin-specific protease 1 [EC:3.4.22.68] (A)	--	--	hypothetical protein F775_03162 [Aegilops tauschii]
HORMACH04G02049100.1	expanded	Biological Process: proteolysis (GO:0006508),Molecular Function: cysteine-type peptidase activity (GO:0008234)	putative ubiquitin-like-specific protease 1B; K08592 sentrin-specific protease 1 [EC:3.4.22.68] (A)	--	Ulp1 protease family, C-terminal catalytic domain	hypothetical protein TRIUR3_04372 [Triticum urartu]
HORMACH06G03097200.1	expanded	Biological Process: proteolysis (GO:0006508),Molecular Function: cysteine-type peptidase activity (GO:0008234)	putative ubiquitin-like-specific protease 1B; K08592 sentrin-specific protease 1 [EC:3.4.22.68] (A)	--	Ulp1 protease family, C-terminal catalytic domain	hypothetical protein SORBIDRAFT_09g029625 [Sorghum bicolor]
HORMACH07G03927600.1	expanded	Biological Process: proteolysis (GO:0006508),Molecular Function: cysteine-type peptidase activity (GO:0008234)	putative ubiquitin-like-specific protease 1B; K08592 sentrin-specific protease 1 [EC:3.4.22.68] (A)	Putative ubiquitin-like-specific protease 1B OS=Arabidopsis thaliana GN=ULP1B PE=5 SV=2	Ulp1 protease family, C-terminal catalytic domain	hypothetical protein F775_04083 [Aegilops tauschii]
HORMACH01G00373200.1	expanded	Biological Process: proteolysis (GO:0006508),Molecular Function: cysteine-type peptidase activity (GO:0008234)	putative ubiquitin-like-specific protease 1B; K08592 sentrin-specific protease 1 [EC:3.4.22.68] (A)	Ubiquitin-like-specific protease 1A OS=Arabidopsis thaliana GN=ULP1A PE=2 SV=2	Ulp1 protease family, C-terminal catalytic domain	PREDICTED: uncharacterized protein LOC104582021 [Brachypodium distachyon]
HORMACH05G02367500.1	expanded	Biological Process: proteolysis (GO:0006508),Molecular Function: cysteine-type peptidase activity (GO:0008234)	putative ubiquitin-like-specific protease 1B; K08592 sentrin-specific protease 1 [EC:3.4.22.68] (A)	--	Ulp1 protease family, C-terminal catalytic domain	hypothetical protein TRIUR3_04372 [Triticum urartu]
HORMACH02G00552500.1	expanded	Biological Process: proteolysis (GO:0006508),Molecular Function: cysteine-type peptidase activity (GO:0008234)	uncharacterized LOC103640346; K08592 sentrin-specific protease 1 [EC:3.4.22.68] (A)	Ubiquitin-like-specific protease 1A OS=Arabidopsis thaliana GN=ULP1A PE=2 SV=2	Ulp1 protease family, C-terminal catalytic domain	hypothetical protein F775_03162 [Aegilops tauschii]
HORMACH05G02877600.1	expanded	--	uncharacterized LOC103640346; K08592 sentrin-specific protease 1 [EC:3.4.22.68] (A)	--	--	hypothetical protein F775_03162 [Aegilops tauschii]
HORMACH04G01807900.1	expanded	--	--	--	--	B3 domain-containing protein [Aegilops tauschii]
HORMACH05G02287200.1	expanded	--	--	--	--	predicted protein [Hordeum vulgare subsp. vulgare]
HORMACH07G03459200.1	expanded	--	--	--	--	B3 domain-containing protein [Aegilops tauschii]
HORMACH01G00040000.1	expanded	--	--	--	--	B3 domain-containing protein [Aegilops tauschii]
HORMACH03G01310300.1	expanded	--	--	--	--	B3 domain-containing protein [Aegilops tauschii]
HORMACH06G03218400.1	expanded	--	--	--	--	predicted protein [Hordeum vulgare subsp. vulgare]
HORMACH05G02533600.1	expanded	--	--	--	--	predicted protein [Hordeum vulgare subsp. vulgare]
HORMACH02G01196800.1	expanded	--	--	--	--	predicted protein [Hordeum vulgare subsp. vulgare]
HORMACH01G00045700.1	expanded	--	--	--	--	Putative phenylalanyl-tRNA synthetase beta chain [Aegilops tauschii]
HORMACH02G00724600.1	expanded	--	--	--	--	predicted protein [Hordeum vulgare subsp. vulgare]
HORMACH07G03403300.1	expanded	Molecular Function: protein binding (GO:0005515)	ubiquitin receptor RAD23b-like; K10839 UV excision repair protein RAD23 (A)	Probable ubiquitin receptor RAD23a OS=Arabidopsis thaliana GN=RAD23A PE=1 SV=2	Ubiquitin family	Putative DNA repair protein RAD23-1 [Triticum urartu]
HORMACH01G00004700.1	expanded	--	--	--	--	predicted protein [Hordeum vulgare subsp. vulgare]
HORMACH05G02310600.1	expanded	--	--	--	--	predicted protein [Hordeum vulgare subsp. vulgare]
HORMACH02G00620800.1	expanded	--	--	--	--	predicted protein [Hordeum vulgare subsp. vulgare]
HORMACH06G02985700.1	expanded	--	--	--	--	B3 domain-containing protein [Aegilops tauschii]
HORMACH01G00384900.1	expanded	--	--	--	--	predicted protein [Hordeum vulgare subsp. vulgare]
HORMACH06G03350900.1	expanded	--	--	--	--	predicted protein [Hordeum vulgare subsp. vulgare]
HORMACH04G01886700.1	expanded	--	--	--	--	B3 domain-containing protein [Aegilops tauschii]
HORMACH06G02932700.1	expanded	--	--	--	--	predicted protein [Hordeum vulgare subsp. vulgare]
HORMACH01G00525700.1	expanded	--	--	--	--	predicted protein [Hordeum vulgare subsp. vulgare]
HORMACH07G03913500.1	expanded	--	--	--	--	predicted protein [Hordeum vulgare subsp. vulgare]
HORMACH01G00020300.1	expanded	--	--	--	--	predicted protein [Hordeum vulgare subsp. vulgare]
HORMACH01G00458300.1	expanded	--	--	--	--	predicted protein [Hordeum vulgare subsp. vulgare]
HORMACH05G02757400.1	expanded	--	--	--	--	predicted protein [Hordeum vulgare subsp. vulgare]
HORMACHUnG04095900.1	expanded	--	--	--	--	predicted protein [Hordeum vulgare subsp. vulgare]
HORMACH02G01068600.1	expanded	--	--	--	--	B3 domain-containing protein [Aegilops tauschii]
HORMACH06G03021900.1	expanded	--	--	--	--	predicted protein [Hordeum vulgare subsp. vulgare]
HORMACH06G03143200.1	expanded	--	--	--	--	predicted protein [Hordeum vulgare subsp. vulgare]
HORMACH04G02222400.1	expanded	--	--	--	--	--
HORMACH06G02940500.1	expanded	--	--	--	--	B3 domain-containing protein [Aegilops tauschii]
HORMACH06G03315700.1	expanded	--	--	--	--	predicted protein [Hordeum vulgare subsp. vulgare]
HORMACH02G00975100.1	expanded	--	--	--	--	--
HORMACH07G03883800.1	expanded	--	--	--	--	predicted protein [Hordeum vulgare subsp. vulgare]
HORMACH03G01780300.1	expanded	--	--	--	--	predicted protein [Hordeum vulgare subsp. vulgare]
HORMACH02G01186400.1	expanded	--	--	--	--	predicted protein [Hordeum vulgare subsp. vulgare]
HORMACH04G02032200.1	expanded	--	--	--	--	predicted protein [Hordeum vulgare subsp. vulgare]
HORMACH05G02816900.1	expanded	--	--	--	--	predicted protein [Hordeum vulgare subsp. vulgare]
HORMACH07G03809300.1	expanded	--	--	--	--	predicted protein [Hordeum vulgare subsp. vulgare]
HORMACH05G02719800.1	expanded	--	--	--	--	predicted protein [Hordeum vulgare subsp. vulgare]
HORMACH07G03419600.1	expanded	--	--	--	--	predicted protein [Hordeum vulgare subsp. vulgare]
HORMACH06G02896100.1	expanded	--	--	--	--	predicted protein [Hordeum vulgare subsp. vulgare]
HORMACH02G01078000.1	expanded	--	--	--	--	predicted protein [Hordeum vulgare subsp. vulgare]
HORMACH06G03026900.1	expanded	--	--	--	--	predicted protein [Hordeum vulgare subsp. vulgare]
HORMACH07G03929700.1	expanded	--	--	--	--	predicted protein [Hordeum vulgare subsp. vulgare]
HORMACH01G00461000.1	expanded	--	--	--	--	predicted protein [Hordeum vulgare subsp. vulgare]
HORMACH01G00397000.1	expanded	--	--	--	--	predicted protein [Hordeum vulgare subsp. vulgare]
HORMACH07G03896200.1	expanded	--	--	--	--	predicted protein [Hordeum vulgare subsp. vulgare]
HORMACH01G00071400.1	expanded	--	--	--	--	predicted protein [Hordeum vulgare subsp. vulgare]
HORMACH04G02233700.1	expanded	--	--	--	--	hypothetical protein F775_33101 [Aegilops tauschii]
HORMACH05G02282800.1	expanded	--	--	--	--	predicted protein [Hordeum vulgare subsp. vulgare]
HORMACH02G01067100.1	expanded	--	--	--	--	predicted protein [Hordeum vulgare subsp. vulgare]
HORMACH06G03323500.1	expanded	--	--	--	--	Polyamine oxidase [Aegilops tauschii]
HORMACH03G01713300.1	expanded	--	--	--	--	hypothetical protein F775_33101 [Aegilops tauschii]
HORMACH05G02349700.1	expanded	--	--	--	--	predicted protein [Hordeum vulgare subsp. vulgare]
HORMACH02G01130000.1	expanded	--	--	--	--	predicted protein [Hordeum vulgare subsp. vulgare]
HORMACH06G02963400.1	expanded	--	--	--	--	hypothetical protein F775_33101 [Aegilops tauschii]
HORMACH07G03419700.1	expanded	--	--	--	--	predicted protein [Hordeum vulgare subsp. vulgare]
HORMACH02G00744900.1	expanded	--	--	--	--	hypothetical protein F775_05265 [Aegilops tauschii]
HORMACH06G03179300.1	expanded	--	--	--	--	B3 domain-containing protein [Aegilops tauschii]
HORMACH07G03537200.1	expanded	--	--	--	--	B3 domain-containing protein [Aegilops tauschii]
HORMACHUnG04050200.1	expanded	--	--	--	--	predicted protein [Hordeum vulgare subsp. vulgare]
HORMACH07G03887600.1	expanded	--	--	--	--	predicted protein [Hordeum vulgare subsp. vulgare]
HORMACH03G01208900.1	expanded	--	--	--	--	predicted protein [Hordeum vulgare subsp. vulgare]
HORMACH02G00551600.1	expanded	--	--	--	--	predicted protein [Hordeum vulgare subsp. vulgare]
HORMACH07G03937000.1	expanded	--	--	--	--	predicted protein [Hordeum vulgare subsp. vulgare]
HORMACH06G02905600.1	expanded	--	--	--	--	predicted protein [Hordeum vulgare subsp. vulgare]
HORMACH03G01310600.1	expanded	--	--	--	--	predicted protein [Hordeum vulgare subsp. vulgare]
HORMACH07G03382700.1	expanded	--	--	--	--	predicted protein [Hordeum vulgare subsp. vulgare]
HORMACH01G00409600.1	expanded	--	--	--	--	predicted protein [Hordeum vulgare subsp. vulgare]
HORMACH05G02552300.1	expanded	--	pyrroline-5-carboxylate reductase; K00286 pyrroline-5-carboxylate reductase [EC:1.5.1.2] (A)	Pyrroline-5-carboxylate reductase OS=Pisum sativum GN=PROC PE=2 SV=1	--	pyrroline-5-carboxylate reductase [Triticum aestivum]
HORMACH07G03872900.1	expanded	--	SORBIDRAFT_03g045690, Sb03g045690; hypothetical protein; K00286 pyrroline-5-carboxylate reductase [EC:1.5.1.2] (A)	Pyrroline-5-carboxylate reductase OS=Actinidia chinensis PE=2 SV=1	--	pyrroline-5-carboxylate reductase [Triticum aestivum]
HORMACH01G00203700.1	expanded	--	pyrroline-5-carboxylate reductase; K00286 pyrroline-5-carboxylate reductase [EC:1.5.1.2] (A)	--	--	predicted protein [Hordeum vulgare subsp. vulgare]
HORMACH03G01381300.1	expanded	--	pyrroline-5-carboxylate reductase; K00286 pyrroline-5-carboxylate reductase [EC:1.5.1.2] (A)	Pyrroline-5-carboxylate reductase OS=Actinidia chinensis PE=2 SV=1	NADP oxidoreductase coenzyme F420-dependent	pyrroline-5-carboxylate reductase [Triticum aestivum]
HORMACH06G03161100.1	expanded	Molecular Function: pyrroline-5-carboxylate reductase activity (GO:0004735),Biological Process: proline biosynthetic process (GO:0006561),Biological Process: oxidation-reduction process (GO:0055114)	pyrroline-5-carboxylate reductase; K00286 pyrroline-5-carboxylate reductase [EC:1.5.1.2] (A)	Pyrroline-5-carboxylate reductase OS=Pisum sativum GN=PROC PE=2 SV=1	NADP oxidoreductase coenzyme F420-dependent	pyrroline-5-carboxylate reductase [Triticum aestivum]
HORMACH05G02756900.1	expanded	--	pyrroline-5-carboxylate reductase; K00286 pyrroline-5-carboxylate reductase [EC:1.5.1.2] (A)	Pyrroline-5-carboxylate reductase OS=Pisum sativum GN=PROC PE=2 SV=1	NADP oxidoreductase coenzyme F420-dependent	pyrroline-5-carboxylate reductase [Triticum aestivum]
HORMACH05G02571400.1	expanded	Molecular Function: pyrroline-5-carboxylate reductase activity (GO:0004735),Biological Process: proline biosynthetic process (GO:0006561),Biological Process: oxidation-reduction process (GO:0055114)	pyrroline-5-carboxylate reductase; K00286 pyrroline-5-carboxylate reductase [EC:1.5.1.2] (A)	Pyrroline-5-carboxylate reductase OS=Pisum sativum GN=PROC PE=2 SV=1	NADP oxidoreductase coenzyme F420-dependent	pyrroline-5-carboxylate reductase [Triticum aestivum]
HORMACH07G03883700.1	expanded	--	pyrroline-5-carboxylate reductase; K00286 pyrroline-5-carboxylate reductase [EC:1.5.1.2] (A)	--	--	pyrroline-5-carboxylate reductase [Triticum aestivum]
HORMACH02G00723500.1	expanded	--	pyrroline-5-carboxylate reductase; K00286 pyrroline-5-carboxylate reductase [EC:1.5.1.2] (A)	Pyrroline-5-carboxylate reductase OS=Pisum sativum GN=PROC PE=2 SV=1	NADP oxidoreductase coenzyme F420-dependent	pyrroline-5-carboxylate reductase [Triticum aestivum]
HORMACH03G01305100.1	expanded	--	pyrroline-5-carboxylate reductase; K00286 pyrroline-5-carboxylate reductase [EC:1.5.1.2] (A)	Pyrroline-5-carboxylate reductase OS=Actinidia chinensis PE=2 SV=1	NADP oxidoreductase coenzyme F420-dependent	pyrroline-5-carboxylate reductase [Triticum aestivum]
HORMACH07G03453600.1	expanded	--	pyrroline-5-carboxylate reductase; K00286 pyrroline-5-carboxylate reductase [EC:1.5.1.2] (A)	Pyrroline-5-carboxylate reductase OS=Pisum sativum GN=PROC PE=2 SV=1	NADP oxidoreductase coenzyme F420-dependent	pyrroline-5-carboxylate reductase [Triticum aestivum]
HORMACH02G00750200.1	expanded	--	pyrroline-5-carboxylate reductase; K00286 pyrroline-5-carboxylate reductase [EC:1.5.1.2] (A)	--	--	pyrroline-5-carboxylate reductase [Triticum aestivum]
HORMACH03G01752600.1	expanded	--	pyrroline-5-carboxylate reductase; K00286 pyrroline-5-carboxylate reductase [EC:1.5.1.2] (A)	Pyrroline-5-carboxylate reductase OS=Pisum sativum GN=PROC PE=2 SV=1	NADP oxidoreductase coenzyme F420-dependent	pyrroline-5-carboxylate reductase [Triticum aestivum]
HORMACH05G02822500.1	expanded	--	pyrroline-5-carboxylate reductase; K00286 pyrroline-5-carboxylate reductase [EC:1.5.1.2] (A)	--	--	pyrroline-5-carboxylate reductase [Hordeum vulgare subsp. vulgare]
HORMACH07G03416800.1	expanded	--	p5cr, GRMZM2G068665; pyrroline 5-carboxylate reductase; K00286 pyrroline-5-carboxylate reductase [EC:1.5.1.2] (A)	--	--	pyrroline-5-carboxylate reductase [Triticum aestivum]
HORMACH05G02704400.1	expanded	--	pyrroline-5-carboxylate reductase; K00286 pyrroline-5-carboxylate reductase [EC:1.5.1.2] (A)	Pyrroline-5-carboxylate reductase OS=Pisum sativum GN=PROC PE=2 SV=1	NADP oxidoreductase coenzyme F420-dependent	pyrroline-5-carboxylate reductase [Triticum aestivum]
HORMACH01G00329600.1	expanded	Molecular Function: pyrroline-5-carboxylate reductase activity (GO:0004735),Biological Process: proline biosynthetic process (GO:0006561),Biological Process: oxidation-reduction process (GO:0055114)	pyrroline-5-carboxylate reductase; K00286 pyrroline-5-carboxylate reductase [EC:1.5.1.2] (A)	Pyrroline-5-carboxylate reductase OS=Actinidia chinensis PE=2 SV=1	NADP oxidoreductase coenzyme F420-dependent	pyrroline-5-carboxylate reductase [Triticum aestivum]
HORMACH03G01718600.1	expanded	--	pyrroline-5-carboxylate reductase; K00286 pyrroline-5-carboxylate reductase [EC:1.5.1.2] (A)	--	--	pyrroline-5-carboxylate reductase [Triticum aestivum]
HORMACH07G03682400.1	expanded	--	pyrroline-5-carboxylate reductase; K00286 pyrroline-5-carboxylate reductase [EC:1.5.1.2] (A)	Pyrroline-5-carboxylate reductase OS=Pisum sativum GN=PROC PE=2 SV=1	--	pyrroline-5-carboxylate reductase [Triticum aestivum]
HORMACH07G03930300.1	expanded	--	pyrroline-5-carboxylate reductase; K00286 pyrroline-5-carboxylate reductase [EC:1.5.1.2] (A)	Pyrroline-5-carboxylate reductase OS=Pisum sativum GN=PROC PE=2 SV=1	--	pyrroline-5-carboxylate reductase [Triticum aestivum]
HORMACH06G03281000.1	expanded	--	pyrroline-5-carboxylate reductase; K00286 pyrroline-5-carboxylate reductase [EC:1.5.1.2] (A)	--	--	predicted protein [Hordeum vulgare subsp. vulgare]
HORMACH07G03705400.1	expanded	--	pyrroline-5-carboxylate reductase; K00286 pyrroline-5-carboxylate reductase [EC:1.5.1.2] (A)	Pyrroline-5-carboxylate reductase OS=Pisum sativum GN=PROC PE=2 SV=1	--	pyrroline-5-carboxylate reductase [Triticum aestivum]
HORMACH01G00203600.1	expanded	--	pyrroline-5-carboxylate reductase; K00286 pyrroline-5-carboxylate reductase [EC:1.5.1.2] (A)	Pyrroline-5-carboxylate reductase OS=Actinidia chinensis PE=2 SV=1	--	pyrroline-5-carboxylate reductase [Triticum aestivum]
HORMACH01G00003600.1	expanded	--	pyrroline-5-carboxylate reductase; K00286 pyrroline-5-carboxylate reductase [EC:1.5.1.2] (A)	Pyrroline-5-carboxylate reductase OS=Pisum sativum GN=PROC PE=2 SV=1	NADP oxidoreductase coenzyme F420-dependent	pyrroline-5-carboxylate reductase [Triticum aestivum]
HORMACH03G01381400.1	expanded	--	pyrroline-5-carboxylate reductase; K00286 pyrroline-5-carboxylate reductase [EC:1.5.1.2] (A)	Pyrroline-5-carboxylate reductase OS=Actinidia chinensis PE=2 SV=1	NADP oxidoreductase coenzyme F420-dependent	predicted protein [Hordeum vulgare subsp. vulgare]
HORMACH07G03903900.1	expanded	--	pyrroline-5-carboxylate reductase; K00286 pyrroline-5-carboxylate reductase [EC:1.5.1.2] (A)	Pyrroline-5-carboxylate reductase OS=Pisum sativum GN=PROC PE=2 SV=1	--	pyrroline-5-carboxylate reductase [Triticum aestivum]
HORMACH04G01812400.1	expanded	--	pyrroline-5-carboxylate reductase; K00286 pyrroline-5-carboxylate reductase [EC:1.5.1.2] (A)	Pyrroline-5-carboxylate reductase OS=Pisum sativum GN=PROC PE=2 SV=1	--	predicted protein [Hordeum vulgare subsp. vulgare]
HORMACH03G01673800.1	expanded	--	pyrroline-5-carboxylate reductase; K00286 pyrroline-5-carboxylate reductase [EC:1.5.1.2] (A)	Pyrroline-5-carboxylate reductase OS=Pisum sativum GN=PROC PE=2 SV=1	NADP oxidoreductase coenzyme F420-dependent	pyrroline-5-carboxylate reductase [Triticum aestivum]
HORMACH07G03731600.1	expanded	--	pyrroline-5-carboxylate reductase; K00286 pyrroline-5-carboxylate reductase [EC:1.5.1.2] (A)	--	--	pyrroline-5-carboxylate reductase [Hordeum vulgare subsp. vulgare]
HORMACH01G00269200.1	expanded	--	pyrroline-5-carboxylate reductase; K00286 pyrroline-5-carboxylate reductase [EC:1.5.1.2] (A)	Pyrroline-5-carboxylate reductase OS=Actinidia chinensis PE=2 SV=1	--	pyrroline-5-carboxylate reductase [Triticum aestivum]
HORMACH04G01895800.1	expanded	--	p5cr, GRMZM2G068665; pyrroline 5-carboxylate reductase; K00286 pyrroline-5-carboxylate reductase [EC:1.5.1.2] (A)	--	--	hypothetical protein F775_00478 [Aegilops tauschii]
HORMACH07G03417400.1	expanded	Molecular Function: pyrroline-5-carboxylate reductase activity (GO:0004735),Biological Process: proline biosynthetic process (GO:0006561),Biological Process: oxidation-reduction process (GO:0055114)	pyrroline-5-carboxylate reductase; K00286 pyrroline-5-carboxylate reductase [EC:1.5.1.2] (A)	Pyrroline-5-carboxylate reductase OS=Pisum sativum GN=PROC PE=2 SV=1	NADP oxidoreductase coenzyme F420-dependent	pyrroline-5-carboxylate reductase [Triticum aestivum]
HORMACH06G03135400.1	expanded	--	pyrroline-5-carboxylate reductase; K00286 pyrroline-5-carboxylate reductase [EC:1.5.1.2] (A)	Pyrroline-5-carboxylate reductase OS=Pisum sativum GN=PROC PE=2 SV=1	--	pyrroline-5-carboxylate reductase [Triticum aestivum]
HORMACH07G03717300.1	expanded	--	pyrroline-5-carboxylate reductase; K00286 pyrroline-5-carboxylate reductase [EC:1.5.1.2] (A)	Pyrroline-5-carboxylate reductase OS=Pisum sativum GN=PROC PE=2 SV=1	NADP oxidoreductase coenzyme F420-dependent	pyrroline-5-carboxylate reductase [Triticum aestivum]
HORMACH02G00742000.1	expanded	Molecular Function: pyrroline-5-carboxylate reductase activity (GO:0004735),Biological Process: proline biosynthetic process (GO:0006561),Biological Process: oxidation-reduction process (GO:0055114)	pyrroline-5-carboxylate reductase; K00286 pyrroline-5-carboxylate reductase [EC:1.5.1.2] (A)	Pyrroline-5-carboxylate reductase OS=Pisum sativum GN=PROC PE=2 SV=1	NADP oxidoreductase coenzyme F420-dependent	pyrroline-5-carboxylate reductase [Triticum aestivum]
HORMACH01G00332100.1	expanded	--	pyrroline-5-carboxylate reductase; K00286 pyrroline-5-carboxylate reductase [EC:1.5.1.2] (A)	Pyrroline-5-carboxylate reductase OS=Pisum sativum GN=PROC PE=2 SV=1	NADP oxidoreductase coenzyme F420-dependent	predicted protein [Hordeum vulgare subsp. vulgare]
HORMACH07G03453700.1	expanded	--	pyrroline-5-carboxylate reductase; K00286 pyrroline-5-carboxylate reductase [EC:1.5.1.2] (A)	--	--	predicted protein [Hordeum vulgare subsp. vulgare]
HORMACH05G02569800.1	expanded	Molecular Function: pyrroline-5-carboxylate reductase activity (GO:0004735),Biological Process: proline biosynthetic process (GO:0006561),Biological Process: oxidation-reduction process (GO:0055114)	pyrroline-5-carboxylate reductase; K00286 pyrroline-5-carboxylate reductase [EC:1.5.1.2] (A)	Pyrroline-5-carboxylate reductase OS=Pisum sativum GN=PROC PE=2 SV=1	NADP oxidoreductase coenzyme F420-dependent	pyrroline-5-carboxylate reductase [Triticum aestivum]
HORMACH01G00326200.1	expanded	--	pyrroline-5-carboxylate reductase; K00286 pyrroline-5-carboxylate reductase [EC:1.5.1.2] (A)	Pyrroline-5-carboxylate reductase OS=Pisum sativum GN=PROC PE=2 SV=1	--	pyrroline-5-carboxylate reductase [Triticum aestivum]
HORMACH06G03280900.1	expanded	--	pyrroline-5-carboxylate reductase; K00286 pyrroline-5-carboxylate reductase [EC:1.5.1.2] (A)	Pyrroline-5-carboxylate reductase OS=Actinidia chinensis PE=2 SV=1	--	pyrroline-5-carboxylate reductase [Triticum aestivum]
HORMACH06G03000300.1	expanded	--	pyrroline-5-carboxylate reductase; K00286 pyrroline-5-carboxylate reductase [EC:1.5.1.2] (A)	Pyrroline-5-carboxylate reductase OS=Pisum sativum GN=PROC PE=2 SV=1	--	pyrroline-5-carboxylate reductase [Triticum aestivum]
HORMACH03G01751200.1	expanded	--	pyrroline-5-carboxylate reductase; K00286 pyrroline-5-carboxylate reductase [EC:1.5.1.2] (A)	Pyrroline-5-carboxylate reductase OS=Pisum sativum GN=PROC PE=2 SV=1	--	pyrroline-5-carboxylate reductase [Triticum aestivum]
HORMACH04G02167300.1	expanded	--	pyrroline-5-carboxylate reductase; K00286 pyrroline-5-carboxylate reductase [EC:1.5.1.2] (A)	Pyrroline-5-carboxylate reductase OS=Pisum sativum GN=PROC PE=2 SV=1	NADP oxidoreductase coenzyme F420-dependent	pyrroline-5-carboxylate reductase [Triticum aestivum]
HORMACH04G02036200.1	expanded	--	pyrroline-5-carboxylate reductase; K00286 pyrroline-5-carboxylate reductase [EC:1.5.1.2] (A)	Pyrroline-5-carboxylate reductase OS=Pisum sativum GN=PROC PE=2 SV=1	NADP oxidoreductase coenzyme F420-dependent	pyrroline-5-carboxylate reductase [Triticum aestivum]
HORMACH05G02697100.1	expanded	Molecular Function: pyrroline-5-carboxylate reductase activity (GO:0004735),Biological Process: proline biosynthetic process (GO:0006561),Biological Process: oxidation-reduction process (GO:0055114)	pyrroline-5-carboxylate reductase; K00286 pyrroline-5-carboxylate reductase [EC:1.5.1.2] (A)	Pyrroline-5-carboxylate reductase OS=Pisum sativum GN=PROC PE=2 SV=1	--	pyrroline-5-carboxylate reductase [Triticum aestivum]
HORMACH03G01305200.1	expanded	--	pyrroline-5-carboxylate reductase; K00286 pyrroline-5-carboxylate reductase [EC:1.5.1.2] (A)	Pyrroline-5-carboxylate reductase OS=Pisum sativum GN=PROC PE=2 SV=1	--	pyrroline-5-carboxylate reductase [Hordeum vulgare subsp. vulgare]
HORMACH01G00269300.1	expanded	--	pyrroline-5-carboxylate reductase; K00286 pyrroline-5-carboxylate reductase [EC:1.5.1.2] (A)	Pyrroline-5-carboxylate reductase OS=Pisum sativum GN=PROC PE=2 SV=1	--	pyrroline-5-carboxylate reductase [Triticum aestivum]
HORMACH06G03252900.1	expanded	--	pyrroline-5-carboxylate reductase; K00286 pyrroline-5-carboxylate reductase [EC:1.5.1.2] (A)	Pyrroline-5-carboxylate reductase OS=Pisum sativum GN=PROC PE=2 SV=1	NADP oxidoreductase coenzyme F420-dependent	pyrroline-5-carboxylate reductase [Triticum aestivum]
HORMACH07G03913900.1	expanded	--	pyrroline-5-carboxylate reductase; K00286 pyrroline-5-carboxylate reductase [EC:1.5.1.2] (A)	--	--	pyrroline-5-carboxylate reductase [Hordeum vulgare subsp. vulgare]
HORMACH03G01453400.1	expanded	--	pyrroline-5-carboxylate reductase; K00286 pyrroline-5-carboxylate reductase [EC:1.5.1.2] (A)	Pyrroline-5-carboxylate reductase OS=Pisum sativum GN=PROC PE=2 SV=1	--	pyrroline-5-carboxylate reductase [Triticum aestivum]
HORMACH02G01206200.1	expanded	--	pyrroline-5-carboxylate reductase; K00286 pyrroline-5-carboxylate reductase [EC:1.5.1.2] (A)	Pyrroline-5-carboxylate reductase OS=Pisum sativum GN=PROC PE=2 SV=1	--	pyrroline-5-carboxylate reductase [Triticum aestivum]
HORMACH06G03284900.1	expanded	Molecular Function: pyrroline-5-carboxylate reductase activity (GO:0004735),Biological Process: proline biosynthetic process (GO:0006561),Biological Process: oxidation-reduction process (GO:0055114)	pyrroline-5-carboxylate reductase; K00286 pyrroline-5-carboxylate reductase [EC:1.5.1.2] (A)	Pyrroline-5-carboxylate reductase OS=Actinidia chinensis PE=2 SV=1	NADP oxidoreductase coenzyme F420-dependent	pyrroline-5-carboxylate reductase [Triticum aestivum]
HORMACH03G01300300.1	expanded	Molecular Function: pyrroline-5-carboxylate reductase activity (GO:0004735),Biological Process: proline biosynthetic process (GO:0006561),Biological Process: oxidation-reduction process (GO:0055114)	pyrroline-5-carboxylate reductase; K00286 pyrroline-5-carboxylate reductase [EC:1.5.1.2] (A)	Pyrroline-5-carboxylate reductase OS=Actinidia chinensis PE=2 SV=1	NADP oxidoreductase coenzyme F420-dependent	pyrroline-5-carboxylate reductase [Triticum aestivum]
HORMACH02G00780900.1	expanded	Molecular Function: pyrroline-5-carboxylate reductase activity (GO:0004735),Biological Process: proline biosynthetic process (GO:0006561),Biological Process: oxidation-reduction process (GO:0055114)	pyrroline-5-carboxylate reductase; K00286 pyrroline-5-carboxylate reductase [EC:1.5.1.2] (A)	Pyrroline-5-carboxylate reductase OS=Pisum sativum GN=PROC PE=2 SV=1	NADP oxidoreductase coenzyme F420-dependent	pyrroline-5-carboxylate reductase [Triticum aestivum]
HORMACH02G01129200.1	expanded	Molecular Function: pyrroline-5-carboxylate reductase activity (GO:0004735),Biological Process: proline biosynthetic process (GO:0006561),Biological Process: oxidation-reduction process (GO:0055114)	pyrroline-5-carboxylate reductase; K00286 pyrroline-5-carboxylate reductase [EC:1.5.1.2] (A)	Pyrroline-5-carboxylate reductase OS=Actinidia chinensis PE=2 SV=1	NADP oxidoreductase coenzyme F420-dependent	pyrroline-5-carboxylate reductase [Triticum aestivum]
HORMACH01G00356400.1	expanded	--	pyrroline-5-carboxylate reductase; K00286 pyrroline-5-carboxylate reductase [EC:1.5.1.2] (A)	Pyrroline-5-carboxylate reductase OS=Actinidia chinensis PE=2 SV=1	--	pyrroline-5-carboxylate reductase [Triticum aestivum]
HORMACH06G03084900.1	expanded	--	pyrroline-5-carboxylate reductase; K00286 pyrroline-5-carboxylate reductase [EC:1.5.1.2] (A)	--	--	pyrroline-5-carboxylate reductase [Hordeum vulgare subsp. vulgare]
HORMACH01G00113400.1	expanded	--	p5cr, GRMZM2G068665; pyrroline 5-carboxylate reductase; K00286 pyrroline-5-carboxylate reductase [EC:1.5.1.2] (A)	Pyrroline-5-carboxylate reductase OS=Actinidia chinensis PE=2 SV=1	--	unnamed protein product [Triticum aestivum]
HORMACH02G00749800.1	expanded	Molecular Function: pyrroline-5-carboxylate reductase activity (GO:0004735),Biological Process: proline biosynthetic process (GO:0006561),Biological Process: oxidation-reduction process (GO:0055114)	pyrroline-5-carboxylate reductase; K00286 pyrroline-5-carboxylate reductase [EC:1.5.1.2] (A)	Pyrroline-5-carboxylate reductase OS=Pisum sativum GN=PROC PE=2 SV=1	--	pyrroline-5-carboxylate reductase [Triticum aestivum]
HORMACH03G01673900.1	expanded	--	pyrroline-5-carboxylate reductase; K00286 pyrroline-5-carboxylate reductase [EC:1.5.1.2] (A)	Pyrroline-5-carboxylate reductase OS=Pisum sativum GN=PROC PE=2 SV=1	--	predicted protein [Hordeum vulgare subsp. vulgare]
HORMACH07G03904000.1	expanded	--	pyrroline-5-carboxylate reductase; K00286 pyrroline-5-carboxylate reductase [EC:1.5.1.2] (A)	Pyrroline-5-carboxylate reductase OS=Actinidia chinensis PE=2 SV=1	--	pyrroline-5-carboxylate reductase [Triticum aestivum]
HORMACH02G00604300.1	expanded	--	pyrroline-5-carboxylate reductase; K00286 pyrroline-5-carboxylate reductase [EC:1.5.1.2] (A)	Pyrroline-5-carboxylate reductase OS=Actinidia chinensis PE=2 SV=1	--	pyrroline-5-carboxylate reductase [Triticum aestivum]
HORMACH06G03025600.1	expanded	--	pyrroline-5-carboxylate reductase; K00286 pyrroline-5-carboxylate reductase [EC:1.5.1.2] (A)	--	--	pyrroline-5-carboxylate reductase [Triticum aestivum]
HORMACH07G03873000.1	expanded	--	pyrroline-5-carboxylate reductase; K00286 pyrroline-5-carboxylate reductase [EC:1.5.1.2] (A)	Pyrroline-5-carboxylate reductase OS=Pisum sativum GN=PROC PE=2 SV=1	--	predicted protein [Hordeum vulgare subsp. vulgare]
HORMACH04G02178700.1	expanded	--	--	--	--	unnamed protein product [Triticum aestivum]
HORMACH01G00430900.1	expanded	--	--	--	--	hypothetical protein F775_01724 [Aegilops tauschii]
HORMACH05G02735800.1	expanded	--	--	--	--	unnamed protein product [Triticum aestivum]
HORMACH03G01407500.1	expanded	--	--	--	--	hypothetical protein F775_14397 [Aegilops tauschii]
HORMACH03G01399000.1	expanded	--	--	--	--	unnamed protein product [Triticum aestivum]
HORMACH03G01538300.1	expanded	--	--	--	--	unnamed protein product [Triticum aestivum]
HORMACH04G01821300.1	expanded	--	--	--	--	unnamed protein product [Triticum aestivum]
HORMACH01G00396000.1	expanded	--	--	--	--	unnamed protein product [Triticum aestivum]
HORMACH05G02650300.1	expanded	--	--	--	--	hypothetical protein F775_14397 [Aegilops tauschii]							SOS1
HORMACH06G03162100.1	expanded	--	--	--	--	unnamed protein product [Triticum aestivum]
HORMACH02G01162400.1	expanded	--	--	--	--	unnamed protein product [Triticum aestivum]
HORMACH05G02584000.1	expanded	--	--	--	--	unnamed protein product [Triticum aestivum]
HORMACH03G01238100.1	expanded	--	--	--	--	unnamed protein product [Triticum aestivum]
HORMACH01G00007400.1	expanded	--	--	--	--	unnamed protein product [Triticum aestivum]
HORMACH03G01274500.1	expanded	--	--	--	--	hypothetical protein F775_01724 [Aegilops tauschii]
HORMACHUnG04077300.1	expanded	--	--	--	--	unnamed protein product [Triticum aestivum]
HORMACH05G02650400.1	expanded	--	--	--	--	unnamed protein product [Triticum aestivum]
HORMACHUnG04077400.1	expanded	--	--	--	--	--
HORMACH05G02403200.1	expanded	--	--	--	--	predicted protein [Hordeum vulgare subsp. vulgare]
HORMACH04G02023900.1	expanded	--	--	--	--	hypothetical protein F775_14397 [Aegilops tauschii]
HORMACH07G03791000.1	expanded	--	--	--	--	hypothetical protein F775_14397 [Aegilops tauschii]
HORMACH06G03162000.1	expanded	--	--	--	--	hypothetical protein F775_14397 [Aegilops tauschii]
HORMACH06G03092700.1	expanded	--	--	--	--	unnamed protein product [Triticum aestivum]
HORMACH06G03295600.1	expanded	--	--	--	--	unnamed protein product [Triticum aestivum]
HORMACH06G03225800.1	expanded	--	--	--	--	hypothetical protein F775_06531 [Aegilops tauschii]
HORMACH04G02168500.1	expanded	--	--	--	--	unnamed protein product [Triticum aestivum]
HORMACH02G00861000.1	expanded	--	--	--	--	unnamed protein product [Triticum aestivum]
HORMACH02G01111300.1	expanded	--	--	--	--	Pre-mRNA-processing factor 39 [Triticum urartu]
HORMACH01G00060100.1	expanded	--	--	--	--	unnamed protein product [Triticum aestivum]
HORMACH03G01317800.1	expanded	--	--	--	--	unnamed protein product [Triticum aestivum]
HORMACH05G02583600.1	expanded	--	--	--	--	unnamed protein product [Triticum aestivum]
HORMACH02G00755800.1	expanded	--	--	--	--	unnamed protein product [Triticum aestivum]
HORMACH02G00957000.1	expanded	--	--	--	--	Putative disease resistance protein RGA3 [Aegilops tauschii]
HORMACH05G02811700.1	expanded	--	--	--	--	unnamed protein product [Triticum aestivum]
HORMACH01G00233600.1	expanded	--	--	--	--	unnamed protein product [Triticum aestivum]
HORMACH02G00894200.1	expanded	--	--	--	--	hypothetical protein F775_14397 [Aegilops tauschii]
HORMACH04G01871200.1	expanded	--	--	--	--	unnamed protein product [Triticum aestivum]
HORMACH03G01465800.1	expanded	--	--	--	--	hypothetical protein F775_01724 [Aegilops tauschii]
HORMACH07G03632200.1	expanded	--	--	--	--	unnamed protein product [Triticum aestivum]
HORMACH04G02256200.1	expanded	--	--	--	--	unnamed protein product [Triticum aestivum]
HORMACH07G03476300.1	expanded	--	--	--	--	unnamed protein product [Triticum aestivum]
HORMACHUnG04028300.1	expanded	--	--	--	--	unnamed protein product [Triticum aestivum]
HORMACH05G02417000.1	expanded	--	--	--	--	hypothetical protein F775_14397 [Aegilops tauschii]
HORMACH05G02605900.1	expanded	--	--	--	--	Putative disease resistance protein RGA3 [Aegilops tauschii]
HORMACH05G02637300.1	expanded	--	--	--	--	Putative serine/threonine-protein kinase [Aegilops tauschii]
HORMACH07G03432900.1	expanded	--	--	--	--	Pre-mRNA-processing factor 39 [Triticum urartu]
HORMACH04G02088000.1	expanded	--	--	--	--	Putative disease resistance protein RGA3 [Aegilops tauschii]
HORMACH02G00797600.1	expanded	--	--	--	--	unnamed protein product [Triticum aestivum]
HORMACHUnG04065200.1	expanded	--	--	--	--	unnamed protein product [Triticum aestivum]
HORMACH05G02850900.1	expanded	--	--	--	--	hypothetical protein F775_10973 [Aegilops tauschii]
HORMACH03G01743100.1	expanded	--	--	--	--	unnamed protein product [Triticum aestivum]
HORMACH07G03556400.1	expanded	--	--	--	--	hypothetical protein F775_01724 [Aegilops tauschii]
HORMACH04G02069300.1	expanded	--	--	--	--	Putative disease resistance protein RGA3 [Aegilops tauschii]
HORMACH03G01494800.1	expanded	--	--	--	--	hypothetical protein TRIUR3_14013 [Triticum urartu]
HORMACH06G02992700.1	expanded	--	--	--	--	unnamed protein product [Triticum aestivum]
HORMACH07G03393700.1	expanded	--	--	--	--	unnamed protein product [Triticum aestivum]
HORMACHUnG04006000.1	expanded	--	--	--	--	unnamed protein product [Triticum aestivum]
HORMACH05G02721000.1	expanded	--	--	--	--	hypothetical protein F775_01724 [Aegilops tauschii]
HORMACH07G03609900.1	expanded	--	--	--	--	unnamed protein product [Triticum aestivum]
HORMACH05G02619500.1	expanded	--	uncharacterized LOC102613717; K10706 senataxin [EC:3.6.4.-] (A)	--	--	Lupus brain antigen 1-like protein [Aegilops tauschii]
HORMACH02G01035700.1	expanded	Molecular Function: ATP binding (GO:0005524)	uncharacterized LOC100855072; K10706 senataxin [EC:3.6.4.-] (A)	TPR and ankyrin repeat-containing protein 1 OS=Homo sapiens GN=TRANK1 PE=2 SV=4	UvrD/REP helicase N-terminal domain	Putative ATP-dependent helicase [Aegilops tauschii]
HORMACH02G01046000.1	expanded	Molecular Function: ATP binding (GO:0005524)	uncharacterized LOC100855072; K10706 senataxin [EC:3.6.4.-] (A)	TPR and ankyrin repeat-containing protein 1 OS=Homo sapiens GN=TRANK1 PE=2 SV=4	UvrD/REP helicase N-terminal domain	Lupus brain antigen 1-like protein [Aegilops tauschii]
HORMACH05G02619600.1	expanded	--	--	--	--	Lupus brain antigen 1-like protein [Aegilops tauschii]
HORMACH02G01046900.1	expanded	Molecular Function: ATP binding (GO:0005524)	uncharacterized LOC100855072; K10706 senataxin [EC:3.6.4.-] (A)	TPR and ankyrin repeat-containing protein 1 OS=Mus musculus GN=Trank1 PE=2 SV=3	UvrD/REP helicase N-terminal domain	Lupus brain antigen 1-like protein [Aegilops tauschii]
HORMACH05G02619400.1	expanded	Molecular Function: ATP binding (GO:0005524),Molecular Function: hydrolase activity (GO:0016787)	uncharacterized LOC100855072; K10706 senataxin [EC:3.6.4.-] (A)	TPR and ankyrin repeat-containing protein 1 OS=Mus musculus GN=Trank1 PE=2 SV=3	UvrD/REP helicase N-terminal domain	Lupus brain antigen 1-like protein [Aegilops tauschii]
HORMACH02G01047100.1	expanded	--	uncharacterized LOC102602948; K10706 senataxin [EC:3.6.4.-] (A)	Probable helicase MAGATAMA 3 OS=Arabidopsis thaliana GN=MAA3 PE=2 SV=1	AAA domain	hypothetical protein F775_04862 [Aegilops tauschii]
HORMACHUnG04026700.1	expanded	--	uncharacterized LOC102602948; K10706 senataxin [EC:3.6.4.-] (A)	Probable helicase MAGATAMA 3 OS=Arabidopsis thaliana GN=MAA3 PE=2 SV=1	AAA domain	hypothetical protein F775_04862 [Aegilops tauschii]
HORMACH02G01047500.1	expanded	Molecular Function: ATP binding (GO:0005524)	uncharacterized LOC100855072; K10706 senataxin [EC:3.6.4.-] (A)	TPR and ankyrin repeat-containing protein 1 OS=Mus musculus GN=Trank1 PE=2 SV=3	UvrD/REP helicase N-terminal domain	Lupus brain antigen 1-like protein [Aegilops tauschii]
HORMACH02G01041100.1	expanded	--	uncharacterized LOC102602948; K10706 senataxin [EC:3.6.4.-] (A)	TPR and ankyrin repeat-containing protein 1 OS=Homo sapiens GN=TRANK1 PE=2 SV=4	AAA domain	hypothetical protein F775_04862 [Aegilops tauschii]							SOS1
HORMACH02G01046400.1	expanded	Molecular Function: ATP binding (GO:0005524)	uncharacterized LOC100855072; K10706 senataxin [EC:3.6.4.-] (A)	TPR and ankyrin repeat-containing protein 1 OS=Homo sapiens GN=TRANK1 PE=2 SV=4	UvrD/REP helicase N-terminal domain	Lupus brain antigen 1-like protein [Aegilops tauschii]
HORMACH02G01046600.1	expanded	--	uncharacterized LOC100855072; K10706 senataxin [EC:3.6.4.-] (A)	TPR and ankyrin repeat-containing protein 1 OS=Homo sapiens GN=TRANK1 PE=2 SV=4	AAA domain	Lupus brain antigen 1-like protein [Aegilops tauschii]
HORMACH02G01047400.1	expanded	--	uncharacterized LOC102602948; K10706 senataxin [EC:3.6.4.-] (A)	Probable helicase MAGATAMA 3 OS=Arabidopsis thaliana GN=MAA3 PE=2 SV=1	AAA domain	hypothetical protein F775_04862 [Aegilops tauschii]
HORMACHUnG04026500.1	expanded	--	uncharacterized LOC103322211; K10706 senataxin [EC:3.6.4.-] (A)	Probable helicase MAGATAMA 3 OS=Arabidopsis thaliana GN=MAA3 PE=2 SV=1	AAA domain	Lupus brain antigen 1-like protein [Aegilops tauschii]
HORMACH02G01035600.1	expanded	--	uncharacterized LOC102602948; K10706 senataxin [EC:3.6.4.-] (A)	Probable helicase MAGATAMA 3 OS=Arabidopsis thaliana GN=MAA3 PE=2 SV=1	AAA domain	PREDICTED: uncharacterized protein LOC101767267 [Setaria italica]
HORMACH02G01047000.1	expanded	Molecular Function: ATP binding (GO:0005524)	uncharacterized LOC100855072; K10706 senataxin [EC:3.6.4.-] (A)	TPR and ankyrin repeat-containing protein 1 OS=Mus musculus GN=Trank1 PE=2 SV=3	UvrD/REP helicase N-terminal domain	Lupus brain antigen 1-like protein [Aegilops tauschii]
HORMACH05G02619300.1	expanded	--	uncharacterized LOC102602948; K10706 senataxin [EC:3.6.4.-] (A)	Probable helicase MAGATAMA 3 OS=Arabidopsis thaliana GN=MAA3 PE=2 SV=1	AAA domain	Lupus brain antigen 1-like protein [Aegilops tauschii]
HORMACH07G03525300.1	expanded	--	glutathione S-transferase T3-like; K03083 glycogen synthase kinase 3 beta [EC:2.7.11.26] (A)	Glutathione S-transferase T3 OS=Arabidopsis thaliana GN=GSTT3 PE=2 SV=1	No apical meristem-associated C-terminal domain	PREDICTED: glutathione S-transferase T3-like [Zea mays]
HORMACH01G00261400.1	expanded	--	glutathione S-transferase T3-like; K03083 glycogen synthase kinase 3 beta [EC:2.7.11.26] (A)	Glutathione S-transferase T3 OS=Arabidopsis thaliana GN=GSTT3 PE=2 SV=1	No apical meristem-associated C-terminal domain	PREDICTED: glutathione S-transferase T3-like [Zea mays]
HORMACH05G02559600.1	expanded	--	--	--	--	Nuclear pore complex protein Nup98 [Aegilops tauschii]
HORMACH03G01656700.1	expanded	--	--	--	--	--
HORMACH05G02294800.1	expanded	--	--	--	--	--
HORMACH05G02705900.1	expanded	--	--	--	--	hypothetical protein F775_52088 [Aegilops tauschii]
HORMACH04G02007200.1	expanded	--	--	--	--	hypothetical protein F775_52088 [Aegilops tauschii]
HORMACH02G00745300.1	expanded	--	--	--	--	hypothetical protein F775_52088 [Aegilops tauschii]
HORMACH06G02958100.1	expanded	--	--	--	--	Nuclear pore complex protein Nup98 [Aegilops tauschii]
HORMACH03G01537400.1	expanded	--	--	--	--	Nuclear pore complex protein Nup98 [Aegilops tauschii]
HORMACH06G03256600.1	expanded	--	--	--	--	Omega-6 fatty acid desaturase, endoplasmic reticulum isozyme 2 [Triticum urartu]
HORMACH02G00727800.1	expanded	--	--	--	--	Omega-6 fatty acid desaturase, endoplasmic reticulum isozyme 2 [Triticum urartu]
HORMACH06G03212300.1	expanded	--	--	--	--	Omega-6 fatty acid desaturase, endoplasmic reticulum isozyme 2 [Triticum urartu]
HORMACH06G03292000.1	expanded	--	--	--	--	hypothetical protein F775_52088 [Aegilops tauschii]
HORMACH02G01083200.1	expanded	--	--	--	--	hypothetical protein F775_52088 [Aegilops tauschii]
HORMACH04G02120700.1	expanded	--	--	--	--	Omega-6 fatty acid desaturase, endoplasmic reticulum isozyme 2 [Triticum urartu]
HORMACH06G03207300.1	expanded	--	--	--	--	Histone-lysine N-methyltransferase, H3 lysine-9 specific SUVH1 [Aegilops tauschii]
HORMACH05G02725000.1	expanded	--	--	--	--	--
HORMACH04G01934500.1	expanded	--	--	--	--	Histone-lysine N-methyltransferase, H3 lysine-9 specific SUVH1 [Aegilops tauschii]
HORMACH05G02368200.1	expanded	--	--	--	--	--
HORMACH04G02130300.1	expanded	--	--	--	--	hypothetical protein F775_52088 [Aegilops tauschii]
HORMACH02G00843800.1	expanded	--	--	--	--	Nuclear pore complex protein Nup98 [Aegilops tauschii]
HORMACH04G02232200.1	expanded	--	--	--	--	hypothetical protein F775_52088 [Aegilops tauschii]
HORMACH01G00395800.1	expanded	--	--	--	--	hypothetical protein F775_52088 [Aegilops tauschii]
HORMACH02G00852200.1	expanded	--	--	--	--	Histone-lysine N-methyltransferase, H3 lysine-9 specific SUVH1 [Aegilops tauschii]
HORMACH02G00986600.1	expanded	--	--	--	--	Histone-lysine N-methyltransferase, H3 lysine-9 specific SUVH1 [Aegilops tauschii]
HORMACH03G01411600.1	expanded	--	--	--	--	hypothetical protein F775_52088 [Aegilops tauschii]
HORMACH02G00707200.1	expanded	--	--	--	--	Nuclear pore complex protein Nup98 [Aegilops tauschii]
HORMACHUnG04035100.1	expanded	--	--	--	--	Histone-lysine N-methyltransferase, H3 lysine-9 specific SUVH1 [Aegilops tauschii]
HORMACH04G02067200.1	expanded	--	--	--	--	hypothetical protein F775_52088 [Aegilops tauschii]
HORMACH03G01698900.1	expanded	--	--	--	--	hypothetical protein F775_52088 [Aegilops tauschii]
HORMACH05G02392800.1	expanded	--	--	--	--	hypothetical protein F775_43805 [Aegilops tauschii]
HORMACH03G01474400.1	expanded	--	--	--	--	hypothetical protein F775_52088 [Aegilops tauschii]
HORMACH04G02192900.1	expanded	--	--	--	--	hypothetical protein F775_52088 [Aegilops tauschii]
HORMACH04G02121700.1	expanded	--	--	--	--	Nuclear pore complex protein Nup98 [Aegilops tauschii]
HORMACH07G03959700.1	expanded	--	--	--	--	Histone-lysine N-methyltransferase, H3 lysine-9 specific SUVH1 [Aegilops tauschii]
HORMACH02G01187500.1	expanded	--	--	--	--	Nuclear pore complex protein Nup98 [Aegilops tauschii]
HORMACH02G00630800.1	expanded	--	--	--	--	Nuclear pore complex protein Nup98 [Aegilops tauschii]
HORMACH04G02142400.1	expanded	--	--	--	--	hypothetical protein F775_52088 [Aegilops tauschii]
HORMACH06G03340700.1	expanded	--	--	--	--	Subtilisin-like protease [Triticum urartu]
HORMACH05G02750800.1	expanded	--	--	--	--	Omega-6 fatty acid desaturase, endoplasmic reticulum isozyme 2 [Triticum urartu]
HORMACH03G01763100.1	expanded	--	--	--	--	Nuclear pore complex protein Nup98 [Aegilops tauschii]
HORMACH06G03210400.1	expanded	--	--	--	--	Histone-lysine N-methyltransferase, H3 lysine-9 specific SUVH1 [Aegilops tauschii]
HORMACH06G03142700.1	expanded	--	--	--	--	Histone-lysine N-methyltransferase, H3 lysine-9 specific SUVH1 [Aegilops tauschii]
HORMACH02G00563000.1	expanded	--	--	--	--	Omega-6 fatty acid desaturase, endoplasmic reticulum isozyme 2 [Triticum urartu]
HORMACH07G03683300.1	expanded	--	--	--	--	hypothetical protein F775_43805 [Aegilops tauschii]
HORMACH01G00486400.1	expanded	--	--	--	--	Nuclear pore complex protein Nup98 [Aegilops tauschii]
HORMACH06G02981100.1	expanded	--	--	--	--	hypothetical protein F775_52088 [Aegilops tauschii]
HORMACH04G02052000.1	expanded	--	--	--	--	hypothetical protein F775_12395 [Aegilops tauschii]
HORMACH04G01933500.1	expanded	--	--	--	--	Disease resistance protein RPM1 [Aegilops tauschii]
HORMACH01G00074900.1	expanded	--	--	--	--	predicted protein [Hordeum vulgare subsp. vulgare]
HORMACH07G03791700.1	expanded	--	--	--	--	Disease resistance protein RPM1 [Aegilops tauschii]
HORMACH05G02630200.1	expanded	--	--	--	--	Disease resistance protein RPM1 [Aegilops tauschii]
HORMACH02G00985600.1	expanded	--	--	--	--	Disease resistance protein RPM1 [Aegilops tauschii]
HORMACH04G02218700.1	expanded	--	--	--	--	Disease resistance protein RPM1 [Aegilops tauschii]
HORMACH05G02270300.1	expanded	--	--	--	--	predicted protein [Hordeum vulgare subsp. vulgare]
HORMACH02G00691600.1	expanded	--	--	--	--	hypothetical protein F775_33101 [Aegilops tauschii]
HORMACH06G03010000.1	expanded	--	--	--	--	Disease resistance protein RPM1 [Aegilops tauschii]
HORMACH03G01568900.1	expanded	--	--	--	--	predicted protein [Hordeum vulgare subsp. vulgare]
HORMACH01G00466800.1	expanded	--	--	--	--	predicted protein [Hordeum vulgare subsp. vulgare]
HORMACH06G03153400.1	expanded	--	--	--	--	putative WRKY transcription factor 70 [Triticum urartu]
HORMACH06G03098500.1	expanded	--	--	--	--	predicted protein [Hordeum vulgare subsp. vulgare]
HORMACH07G03444200.1	expanded	--	--	--	--	predicted protein [Hordeum vulgare subsp. vulgare]
HORMACH06G03052600.1	expanded	--	--	--	--	predicted protein [Hordeum vulgare subsp. vulgare]
HORMACH06G03140000.1	expanded	--	--	--	--	Disease resistance protein RPM1 [Aegilops tauschii]
HORMACH02G01032400.1	expanded	--	--	--	--	predicted protein [Hordeum vulgare subsp. vulgare]
HORMACH03G01238700.1	expanded	--	--	--	--	hypothetical protein F775_33101 [Aegilops tauschii]
HORMACH02G01119700.1	expanded	--	--	--	--	hypothetical protein F775_17011 [Aegilops tauschii]
HORMACH01G00093500.1	expanded	--	--	--	--	predicted protein [Hordeum vulgare subsp. vulgare]
HORMACH05G02346100.1	expanded	--	--	--	--	hypothetical protein F775_12395 [Aegilops tauschii]
HORMACHUnG04068800.1	expanded	--	--	--	--	Disease resistance protein RPM1 [Aegilops tauschii]
HORMACH04G01968700.1	expanded	--	--	--	--	Disease resistance protein RPM1 [Aegilops tauschii]
HORMACH02G00704700.1	expanded	--	--	--	--	Disease resistance protein RPM1 [Aegilops tauschii]
HORMACH01G00081700.1	expanded	Molecular Function: DNA binding (GO:0003677),Molecular Function: ATP binding (GO:0005524)	SNF2 domain-containing protein CLASSY 3-like; K10875 DNA repair and recombination protein RAD54 and RAD54-like protein [EC:3.6.4.-] (A)	SNF2 domain-containing protein CLASSY 4 OS=Arabidopsis thaliana GN=CLSY4 PE=1 SV=1	SNF2 family N-terminal domain	BEL1-like homeodomain protein 6 [Aegilops tauschii]
HORMACH05G02295500.1	expanded	--	--	--	--	Disease resistance protein RPM1 [Aegilops tauschii]
HORMACH05G02581600.1	expanded	--	--	--	--	predicted protein [Hordeum vulgare subsp. vulgare]
HORMACH06G03087100.1	expanded	--	--	--	--	Disease resistance protein RPM1 [Aegilops tauschii]
HORMACH06G02933500.1	expanded	--	--	--	--	predicted protein [Hordeum vulgare subsp. vulgare]
HORMACH07G03573800.1	expanded	--	--	--	--	predicted protein [Hordeum vulgare subsp. vulgare]
HORMACH05G02621000.1	expanded	--	--	--	--	Disease resistance protein RPM1 [Aegilops tauschii]
HORMACH05G02409600.1	expanded	--	--	--	--	predicted protein [Hordeum vulgare subsp. vulgare]
HORMACH02G00980900.1	expanded	--	--	--	--	putative WRKY transcription factor 70 [Triticum urartu]
HORMACH06G03335200.1	expanded	--	--	--	--	predicted protein [Hordeum vulgare subsp. vulgare]
HORMACH07G03497500.1	expanded	--	--	--	--	predicted protein [Hordeum vulgare subsp. vulgare]
HORMACH04G02230200.1	expanded	--	--	--	--	predicted protein [Hordeum vulgare subsp. vulgare]
HORMACH05G02648700.1	expanded	--	--	--	--	Disease resistance protein RPM1 [Aegilops tauschii]
HORMACH03G01717200.1	expanded	--	--	--	--	Disease resistance protein RPM1 [Aegilops tauschii]
HORMACH01G00061800.1	expanded	--	--	--	--	Uncharacterized protein in xynA 3'region [Triticum urartu]
HORMACH02G00737300.1	expanded	--	--	--	--	predicted protein [Hordeum vulgare subsp. vulgare]
HORMACH05G02458200.1	expanded	--	--	--	--	Disease resistance protein RPM1 [Aegilops tauschii]
HORMACH01G00240000.1	expanded	--	--	--	--	Disease resistance protein RPM1 [Aegilops tauschii]
HORMACH07G03610900.1	expanded	--	--	--	--	BEL1-like homeodomain protein 6 [Aegilops tauschii]
HORMACH01G00041800.1	expanded	--	--	--	--	hypothetical protein F775_42994 [Aegilops tauschii]
HORMACH07G03428700.1	expanded	Biological Process: proteolysis (GO:0006508),Molecular Function: cysteine-type peptidase activity (GO:0008234)	--	--	Ulp1 protease family, C-terminal catalytic domain	PREDICTED: uncharacterized protein LOC103849270, partial [Brassica rapa]
HORMACHUnG04051700.1	expanded	--	--	--	--	hypothetical protein F775_22800 [Aegilops tauschii]
HORMACH06G02994200.1	expanded	--	--	--	--	hypothetical protein F775_42994 [Aegilops tauschii]
HORMACH03G01266900.1	expanded	--	--	--	--	hypothetical protein F775_42994 [Aegilops tauschii]
HORMACH01G00099300.1	expanded	--	--	--	--	--
HORMACH02G01169100.1	expanded	--	--	--	--	hypothetical protein F775_42994 [Aegilops tauschii]
HORMACH03G01237400.1	expanded	--	--	--	--	PREDICTED: uncharacterized protein LOC103849270, partial [Brassica rapa]
HORMACH02G01145800.1	expanded	--	--	--	--	Protein BRASSINOSTEROID INSENSITIVE 1 [Aegilops tauschii]
HORMACH03G01774100.1	expanded	--	--	--	--	hypothetical protein F775_28765 [Aegilops tauschii]
HORMACH06G03328500.1	expanded	--	--	--	Protein of unknown function (DUF679)	hypothetical protein F775_19809 [Aegilops tauschii]
HORMACH05G02793300.1	expanded	--	--	--	--	--
HORMACH02G01086300.1	expanded	--	--	--	--	hypothetical protein F775_42994 [Aegilops tauschii]
HORMACH01G00504100.1	expanded	--	--	--	--	hypothetical protein F775_12499 [Aegilops tauschii]
HORMACH06G02946400.1	expanded	Molecular Function: catalytic activity (GO:0003824),Biological Process: cellular metabolic process (GO:0044237),Molecular Function: coenzyme binding (GO:0050662)	Os11g0591100; K10046 GDP-D-mannose 3', 5'-epimerase [EC:5.1.3.18 5.1.3.-] (A)	GDP-mannose 3,5-epimerase 2 OS=Oryza sativa subsp. japonica GN=GME-2 PE=2 SV=2	NAD dependent epimerase/dehydratase family	GDP-mannose 3,5-epimerase 2 [Aegilops tauschii]
HORMACH06G03291300.1	expanded	--	--	--	--	hypothetical protein TRIUR3_14011 [Triticum urartu]
HORMACH03G01321600.1	expanded	--	--	--	--	hypothetical protein TRIUR3_14011 [Triticum urartu]
HORMACH05G02846700.1	expanded	--	--	--	--	hypothetical protein F775_42994 [Aegilops tauschii]
HORMACH05G02750500.1	expanded	--	--	--	--	hypothetical protein F775_42994 [Aegilops tauschii]
HORMACH02G00587600.1	expanded	--	--	--	--	hypothetical protein TRIUR3_05646 [Triticum urartu]
HORMACH03G01244000.1	expanded	--	--	--	--	hypothetical protein F775_42994 [Aegilops tauschii]
HORMACH05G02701400.1	expanded	--	--	--	--	B3 domain-containing protein [Aegilops tauschii]
HORMACH07G03832900.1	expanded	--	--	--	--	hypothetical protein F775_42994 [Aegilops tauschii]
HORMACH06G03310600.1	expanded	--	--	--	--	predicted protein [Hordeum vulgare subsp. vulgare]
HORMACH06G03363700.1	expanded	--	--	--	--	hypothetical protein F775_42994 [Aegilops tauschii]
HORMACH07G03547700.1	expanded	--	--	--	--	predicted protein [Hordeum vulgare subsp. vulgare]
HORMACH02G01101100.1	expanded	--	--	--	--	hypothetical protein F775_42994 [Aegilops tauschii]
HORMACH02G00594600.1	expanded	--	--	--	--	hypothetical protein F775_42994 [Aegilops tauschii]
HORMACH07G03442800.1	expanded	--	--	--	--	BEL1-like homeodomain protein 6 [Aegilops tauschii]
HORMACH04G02182100.1	expanded	--	--	--	--	PREDICTED: uncharacterized protein LOC103849270, partial [Brassica rapa]
HORMACH06G03262900.1	expanded	--	--	--	--	hypothetical protein F775_42994 [Aegilops tauschii]
HORMACH05G02612700.1	expanded	--	--	--	--	hypothetical protein F775_21139 [Aegilops tauschii]
HORMACH03G01243100.1	expanded	Biological Process: proteolysis (GO:0006508),Molecular Function: cysteine-type peptidase activity (GO:0008234)	uncharacterized LOC104887063; K08597 sentrin-specific protease 8 [EC:3.4.22.68] (A)	--	Ulp1 protease family, C-terminal catalytic domain	PREDICTED: uncharacterized protein LOC103849270, partial [Brassica rapa]
HORMACH06G02991800.1	expanded	--	--	--	--	hypothetical protein F775_42994 [Aegilops tauschii]
HORMACH01G00054500.1	expanded	--	--	--	--	hypothetical protein F775_12499 [Aegilops tauschii]
HORMACH02G01131000.1	expanded	--	--	--	--	B3 domain-containing protein [Aegilops tauschii]
HORMACH05G02308300.1	expanded	--	--	--	--	hypothetical protein F775_42994 [Aegilops tauschii]
HORMACH07G03800000.1	expanded	--	--	--	--	PREDICTED: uncharacterized protein LOC103849270, partial [Brassica rapa]
HORMACH01G00216600.1	expanded	Molecular Function: iron ion binding (GO:0005506),Molecular Function: electron carrier activity (GO:0009055),Molecular Function: oxidoreductase activity, acting on paired donors, with incorporation or reduction of molecular oxygen (GO:0016705),Molecular Function: heme binding (GO:0020037),Biological Process: oxidation-reduction process (GO:0055114)	Os10g0514901; Similar to Cytochrome P450 family protein.; K00512 steroid 17alpha-monooxygenase / 17alpha-hydroxyprogesterone aldolase [EC:1.14.14.19 4.1.2.30] (A)	Cytochrome P450 89A2 OS=Arabidopsis thaliana GN=CYP89A2 PE=2 SV=2	Cytochrome P450	predicted protein [Hordeum vulgare subsp. vulgare]
HORMACH01G00036900.1	expanded	Molecular Function: iron ion binding (GO:0005506),Molecular Function: electron carrier activity (GO:0009055),Molecular Function: oxidoreductase activity, acting on paired donors, with incorporation or reduction of molecular oxygen (GO:0016705),Molecular Function: heme binding (GO:0020037),Biological Process: oxidation-reduction process (GO:0055114)	Os10g0514901; Similar to Cytochrome P450 family protein.; K00512 steroid 17alpha-monooxygenase / 17alpha-hydroxyprogesterone aldolase [EC:1.14.14.19 4.1.2.30] (A)	Cytochrome P450 89A2 OS=Arabidopsis thaliana GN=CYP89A2 PE=2 SV=2	Cytochrome P450	predicted protein [Hordeum vulgare subsp. vulgare]
HORMACH01G00216400.1	expanded	Molecular Function: iron ion binding (GO:0005506),Molecular Function: electron carrier activity (GO:0009055),Molecular Function: oxidoreductase activity, acting on paired donors, with incorporation or reduction of molecular oxygen (GO:0016705),Molecular Function: heme binding (GO:0020037),Biological Process: oxidation-reduction process (GO:0055114)	Os10g0514901; Similar to Cytochrome P450 family protein.; K00512 steroid 17alpha-monooxygenase / 17alpha-hydroxyprogesterone aldolase [EC:1.14.14.19 4.1.2.30] (A)	Cytochrome P450 89A2 OS=Arabidopsis thaliana GN=CYP89A2 PE=2 SV=2	Cytochrome P450	predicted protein [Hordeum vulgare subsp. vulgare]
HORMACH01G00498000.1	expanded	Molecular Function: iron ion binding (GO:0005506),Molecular Function: electron carrier activity (GO:0009055),Molecular Function: oxidoreductase activity, acting on paired donors, with incorporation or reduction of molecular oxygen (GO:0016705),Molecular Function: heme binding (GO:0020037),Biological Process: oxidation-reduction process (GO:0055114)	cytochrome P450 89A2-like; K00512 steroid 17alpha-monooxygenase / 17alpha-hydroxyprogesterone aldolase [EC:1.14.14.19 4.1.2.30] (A)	Cytochrome P450 89A2 OS=Arabidopsis thaliana GN=CYP89A2 PE=2 SV=2	Cytochrome P450	predicted protein [Hordeum vulgare subsp. vulgare]
HORMACH01G00216500.1	expanded	Molecular Function: iron ion binding (GO:0005506),Molecular Function: electron carrier activity (GO:0009055),Molecular Function: oxidoreductase activity, acting on paired donors, with incorporation or reduction of molecular oxygen (GO:0016705),Molecular Function: heme binding (GO:0020037),Biological Process: oxidation-reduction process (GO:0055114)	cytochrome P450 89A2-like; K00512 steroid 17alpha-monooxygenase / 17alpha-hydroxyprogesterone aldolase [EC:1.14.14.19 4.1.2.30] (A)	Cytochrome P450 89A2 OS=Arabidopsis thaliana GN=CYP89A2 PE=2 SV=2	Cytochrome P450	predicted protein [Hordeum vulgare subsp. vulgare]
HORMACH05G02624800.1	expanded	Biological Process: biosynthetic process (GO:0009058),Molecular Function: strictosidine synthase activity (GO:0016844)	strictosidine synthase family protein; K01757 strictosidine synthase [EC:4.3.3.2] (A)	Protein STRICTOSIDINE SYNTHASE-LIKE 10 OS=Arabidopsis thaliana GN=SSL10 PE=2 SV=1	Strictosidine synthase	unnamed protein product [Triticum aestivum]
HORMACH03G01640000.1	expanded	Biological Process: biosynthetic process (GO:0009058),Molecular Function: strictosidine synthase activity (GO:0016844)	strictosidine synthase family protein; K01757 strictosidine synthase [EC:4.3.3.2] (A)	Protein STRICTOSIDINE SYNTHASE-LIKE 10 OS=Arabidopsis thaliana GN=SSL10 PE=2 SV=1	Strictosidine synthase	unnamed protein product [Triticum aestivum]
HORMACH07G03504500.1	expanded	Biological Process: biosynthetic process (GO:0009058),Molecular Function: strictosidine synthase activity (GO:0016844)	strictosidine synthase family protein; K01757 strictosidine synthase [EC:4.3.3.2] (A)	Protein STRICTOSIDINE SYNTHASE-LIKE 10 OS=Arabidopsis thaliana GN=SSL10 PE=2 SV=1	Strictosidine synthase	Strictosidine synthase 1 [Aegilops tauschii]
HORMACH07G03503100.1	expanded	Biological Process: biosynthetic process (GO:0009058),Molecular Function: strictosidine synthase activity (GO:0016844)	strictosidine synthase family protein; K01757 strictosidine synthase [EC:4.3.3.2] (A)	Protein STRICTOSIDINE SYNTHASE-LIKE 10 OS=Arabidopsis thaliana GN=SSL10 PE=2 SV=1	Strictosidine synthase	Strictosidine synthase 1 [Aegilops tauschii]
HORMACH07G03504700.1	expanded	Biological Process: biosynthetic process (GO:0009058),Molecular Function: strictosidine synthase activity (GO:0016844)	strictosidine synthase family protein; K01757 strictosidine synthase [EC:4.3.3.2] (A)	Protein STRICTOSIDINE SYNTHASE-LIKE 10 OS=Arabidopsis thaliana GN=SSL10 PE=2 SV=1	Strictosidine synthase	Strictosidine synthase 1 [Aegilops tauschii]
HORMACH05G02612200.1	expanded	--	--	--	Plant transposase (Ptta/En/Spm family)	predicted protein [Hordeum vulgare subsp. vulgare]
HORMACH05G02372800.1	expanded	--	--	--	Plant transposase (Ptta/En/Spm family)	predicted protein [Hordeum vulgare subsp. vulgare]
HORMACH03G01438200.1	expanded	--	--	--	Plant transposase (Ptta/En/Spm family)	predicted protein [Hordeum vulgare subsp. vulgare]
HORMACH01G00383000.1	expanded	--	--	--	Plant transposase (Ptta/En/Spm family)	predicted protein [Hordeum vulgare subsp. vulgare]
HORMACH06G03356200.1	expanded	--	--	--	Plant transposase (Ptta/En/Spm family)	predicted protein [Hordeum vulgare subsp. vulgare]
HORMACH04G02023700.1	expanded	--	--	--	Plant transposase (Ptta/En/Spm family)	predicted protein [Hordeum vulgare subsp. vulgare]
HORMACH02G00695100.1	expanded	--	--	--	Plant transposase (Ptta/En/Spm family)	predicted protein [Hordeum vulgare subsp. vulgare]
HORMACH03G01617500.1	expanded	--	--	--	Plant transposase (Ptta/En/Spm family)	predicted protein [Hordeum vulgare subsp. vulgare]
HORMACH04G01966700.1	expanded	Molecular Function: DNA binding (GO:0003677)	--	--	--	unnamed protein product [Triticum aestivum]
HORMACH02G00876300.1	expanded	--	--	--	--	unnamed protein product [Triticum aestivum]
HORMACH04G01979900.1	expanded	--	--	--	--	unnamed protein product [Triticum aestivum]
HORMACH04G01984500.1	expanded	Molecular Function: DNA binding (GO:0003677)	--	--	--	unnamed protein product [Triticum aestivum]
HORMACH04G01914300.1	expanded	--	--	--	--	unnamed protein product [Triticum aestivum]
HORMACH04G01989200.1	expanded	Molecular Function: DNA binding (GO:0003677)	--	--	--	unnamed protein product [Triticum aestivum]
HORMACH01G00169400.1	expanded	--	--	--	--	unnamed protein product [Triticum aestivum]
HORMACH06G03056900.1	expanded	--	--	--	--	unnamed protein product [Triticum aestivum]
HORMACH04G02025000.1	expanded	--	--	--	--	unnamed protein product [Triticum aestivum]
HORMACH05G02751800.1	expanded	Molecular Function: DNA binding (GO:0003677)	--	--	--	unnamed protein product [Triticum aestivum]
HORMACH01G00099800.1	expanded	Molecular Function: DNA binding (GO:0003677)	--	--	--	unnamed protein product [Triticum aestivum]
HORMACH02G00996200.1	expanded	Molecular Function: DNA binding (GO:0003677)	--	--	--	unnamed protein product [Triticum aestivum]
HORMACH05G02403700.1	expanded	--	--	--	--	unnamed protein product [Triticum aestivum]
HORMACH02G00912600.1	expanded	Molecular Function: DNA binding (GO:0003677)	--	--	--	unnamed protein product [Triticum aestivum]
HORMACH07G03698500.1	expanded	Molecular Function: DNA binding (GO:0003677)	--	--	--	unnamed protein product [Triticum aestivum]
HORMACH03G01520600.1	expanded	Molecular Function: DNA binding (GO:0003677)	--	--	--	unnamed protein product [Triticum aestivum]
HORMACH07G03737300.1	expanded	Molecular Function: DNA binding (GO:0003677)	--	--	--	unnamed protein product [Triticum aestivum]
HORMACH07G03726300.1	expanded	--	--	--	--	unnamed protein product [Triticum aestivum]
HORMACH06G03049100.1	expanded	--	--	--	--	unnamed protein product [Triticum aestivum]
HORMACH01G00356500.1	expanded	Molecular Function: DNA binding (GO:0003677)	--	--	--	unnamed protein product [Triticum aestivum]
HORMACH05G02331000.1	expanded	Molecular Function: DNA binding (GO:0003677)	--	--	--	unnamed protein product [Triticum aestivum]
HORMACH05G02559300.1	expanded	--	--	--	--	unnamed protein product [Triticum aestivum]
HORMACH03G01428500.1	expanded	--	--	--	--	unnamed protein product [Triticum aestivum]
HORMACH07G03622300.1	expanded	Molecular Function: DNA binding (GO:0003677)	--	--	--	unnamed protein product [Triticum aestivum]
HORMACH06G03298300.1	expanded	--	--	--	--	unnamed protein product [Triticum aestivum]
HORMACH04G02051500.1	expanded	Molecular Function: DNA binding (GO:0003677)	--	--	--	unnamed protein product [Triticum aestivum]
HORMACH07G03568300.1	expanded	--	--	--	--	unnamed protein product [Triticum aestivum]
HORMACH02G01017100.1	expanded	Molecular Function: DNA binding (GO:0003677)	--	--	--	unnamed protein product [Triticum aestivum]
HORMACH05G02425400.1	expanded	--	--	--	--	unnamed protein product [Triticum aestivum]
HORMACH07G03715400.1	expanded	Molecular Function: DNA binding (GO:0003677)	--	--	--	unnamed protein product [Triticum aestivum]
HORMACH02G01109100.1	expanded	Molecular Function: DNA binding (GO:0003677)	--	--	--	unnamed protein product [Triticum aestivum]
HORMACH01G00238800.1	expanded	--	--	--	--	hypothetical protein F775_03865 [Aegilops tauschii]
HORMACH06G03130000.1	expanded	--	--	--	--	hypothetical protein F775_03865 [Aegilops tauschii]
HORMACH01G00463600.1	expanded	--	--	--	--	hypothetical protein F775_03865 [Aegilops tauschii]
HORMACH02G00951400.1	expanded	--	--	--	--	hypothetical protein F775_03865 [Aegilops tauschii]
HORMACH03G01455200.1	expanded	--	--	--	--	hypothetical protein F775_03865 [Aegilops tauschii]
HORMACH02G00553400.1	expanded	--	--	--	--	hypothetical protein F775_03865 [Aegilops tauschii]
HORMACH07G03887100.1	expanded	--	--	--	--	hypothetical protein F775_03865 [Aegilops tauschii]
HORMACH05G02289500.1	expanded	--	--	--	--	hypothetical protein F775_03865 [Aegilops tauschii]
HORMACH06G03307300.1	expanded	--	--	--	--	hypothetical protein F775_03865 [Aegilops tauschii]
HORMACH03G01459400.1	expanded	--	--	--	--	hypothetical protein F775_03865 [Aegilops tauschii]
HORMACH02G00845300.1	expanded	--	--	--	--	hypothetical protein F775_03865 [Aegilops tauschii]
HORMACH05G02455500.1	expanded	--	--	--	--	hypothetical protein F775_03865 [Aegilops tauschii]
HORMACH06G03141500.1	expanded	--	--	--	--	hypothetical protein F775_03865 [Aegilops tauschii]
HORMACH05G02340600.1	expanded	--	--	--	--	hypothetical protein F775_03865 [Aegilops tauschii]
HORMACH02G01154800.1	expanded	--	--	--	--	hypothetical protein F775_03865 [Aegilops tauschii]
HORMACH05G02767000.1	expanded	--	--	--	--	hypothetical protein F775_03865 [Aegilops tauschii]
HORMACH05G02336300.1	expanded	--	--	--	--	hypothetical protein TAANSRALLhA_1740J17.g00002 [Triticum aestivum]
HORMACH03G01669900.1	expanded	--	--	--	No apical meristem-associated C-terminal domain	C2 domain-containing protein [Aegilops tauschii]
HORMACH01G00344000.1	expanded	--	--	--	--	C2 domain-containing protein [Aegilops tauschii]
HORMACH02G01013800.1	expanded	--	--	--	--	C2 domain-containing protein [Aegilops tauschii]
HORMACH01G00393700.1	expanded	--	--	--	--	C2 domain-containing protein [Aegilops tauschii]
HORMACHUnG03999500.1	expanded	--	hypothetical protein; K19027 zinc finger FYVE domain-containing protein 26 (A)	Dirigent protein 6 OS=Arabidopsis thaliana GN=DIR6 PE=1 SV=1	No apical meristem-associated C-terminal domain	C2 domain-containing protein [Aegilops tauschii]
HORMACH05G02790200.1	expanded	--	--	--	No apical meristem-associated C-terminal domain	hypothetical protein TAANSRALLhA_1740J17.g00002 [Triticum aestivum]
HORMACH05G02538800.1	expanded	--	--	--	No apical meristem-associated C-terminal domain	C2 domain-containing protein [Aegilops tauschii]
HORMACH06G03163800.1	expanded	--	--	--	No apical meristem-associated C-terminal domain	C2 domain-containing protein [Aegilops tauschii]
HORMACH05G02730200.1	expanded	--	--	--	No apical meristem-associated C-terminal domain	hypothetical protein TAANSRALLhA_1740J17.g00002 [Triticum aestivum]
HORMACH05G02742700.1	expanded	--	--	--	--	predicted protein [Hordeum vulgare subsp. vulgare]
HORMACH05G02524200.1	expanded	--	--	--	--	C2 domain-containing protein [Aegilops tauschii]
HORMACH04G02163200.1	expanded	--	--	--	No apical meristem-associated C-terminal domain	C2 domain-containing protein [Aegilops tauschii]
HORMACH01G00391300.1	expanded	--	--	--	No apical meristem-associated C-terminal domain	C2 domain-containing protein [Aegilops tauschii]
HORMACH06G03130600.1	expanded	--	--	--	No apical meristem-associated C-terminal domain	hypothetical protein TAANSRALLhA_1740J17.g00002 [Triticum aestivum]
HORMACH04G01939200.1	expanded	--	--	--	No apical meristem-associated C-terminal domain	C2 domain-containing protein [Aegilops tauschii]
HORMACH01G00350200.1	expanded	--	--	--	No apical meristem-associated C-terminal domain	C2 domain-containing protein [Aegilops tauschii]
HORMACH04G02032500.1	expanded	--	--	--	No apical meristem-associated C-terminal domain	C2 domain-containing protein [Aegilops tauschii]
HORMACH07G03846400.1	expanded	--	--	--	No apical meristem-associated C-terminal domain	hypothetical protein TAANSRALLhA_1740J17.g00002 [Triticum aestivum]
HORMACH06G03148500.1	expanded	--	--	--	No apical meristem-associated C-terminal domain	C2 domain-containing protein [Aegilops tauschii]
HORMACH02G01068500.1	expanded	--	--	--	No apical meristem-associated C-terminal domain	hypothetical protein TAANSRALLhA_1740J17.g00002 [Triticum aestivum]
HORMACH01G00084500.1	expanded	--	--	--	No apical meristem-associated C-terminal domain	C2 domain-containing protein [Aegilops tauschii]
HORMACH07G03531000.1	expanded	--	--	--	No apical meristem-associated C-terminal domain	C2 domain-containing protein [Aegilops tauschii]
HORMACH06G03053100.1	expanded	--	--	--	No apical meristem-associated C-terminal domain	C2 domain-containing protein [Aegilops tauschii]
HORMACH07G03515200.1	expanded	--	--	--	No apical meristem-associated C-terminal domain	hypothetical protein TAANSRALLhA_1740J17.g00002 [Triticum aestivum]
HORMACH03G01689900.1	expanded	--	--	--	No apical meristem-associated C-terminal domain	C2 domain-containing protein [Aegilops tauschii]
HORMACH06G03333200.1	expanded	--	--	--	No apical meristem-associated C-terminal domain	C2 domain-containing protein [Aegilops tauschii]
HORMACH06G03089800.1	expanded	--	--	--	--	hypothetical protein TAANSRALLhA_1740J17.g00002 [Triticum aestivum]
HORMACH01G00185000.1	expanded	--	--	--	No apical meristem-associated C-terminal domain	C2 domain-containing protein [Aegilops tauschii]
HORMACH05G02384700.1	expanded	--	--	--	No apical meristem-associated C-terminal domain	C2 domain-containing protein [Aegilops tauschii]
HORMACH05G02598700.1	expanded	--	--	--	No apical meristem-associated C-terminal domain	C2 domain-containing protein [Aegilops tauschii]
HORMACH07G03708000.1	expanded	--	--	--	--	hypothetical protein TRIUR3_12587 [Triticum urartu]
HORMACH03G01776600.1	expanded	--	uncharacterized LOC103628020; K15255 ATP-dependent DNA helicase PIF1 [EC:3.6.4.12] (A)	--	--	PREDICTED: uncharacterized protein LOC103628020 [Zea mays]
HORMACHUnG04023800.1	expanded	Molecular Function: peroxidase activity (GO:0004601),Biological Process: response to oxidative stress (GO:0006979),Molecular Function: heme binding (GO:0020037),Biological Process: oxidation-reduction process (GO:0055114)	peroxidase 2-like; K00430 peroxidase [EC:1.11.1.7] (A)	Peroxidase 15 OS=Ipomoea batatas GN=pod PE=1 SV=1	Peroxidase	Peroxidase 15 [Triticum urartu]
HORMACH03G01668400.1	expanded	Molecular Function: peroxidase activity (GO:0004601),Biological Process: response to oxidative stress (GO:0006979),Molecular Function: heme binding (GO:0020037),Biological Process: oxidation-reduction process (GO:0055114)	peroxidase 2-like; K00430 peroxidase [EC:1.11.1.7] (A)	Peroxidase 15 OS=Ipomoea batatas GN=pod PE=1 SV=1	Peroxidase	unnamed protein product [Triticum aestivum]
HORMACHUnG04008300.1	expanded	Molecular Function: peroxidase activity (GO:0004601),Biological Process: response to oxidative stress (GO:0006979),Molecular Function: heme binding (GO:0020037),Biological Process: oxidation-reduction process (GO:0055114)	peroxidase 2-like; K00430 peroxidase [EC:1.11.1.7] (A)	Peroxidase 15 OS=Ipomoea batatas GN=pod PE=1 SV=1	Peroxidase	Peroxidase 15 [Triticum urartu]
HORMACHUnG04013500.1	expanded	Molecular Function: peroxidase activity (GO:0004601),Biological Process: response to oxidative stress (GO:0006979),Molecular Function: heme binding (GO:0020037),Biological Process: oxidation-reduction process (GO:0055114)	peroxidase 2-like; K00430 peroxidase [EC:1.11.1.7] (A)	Peroxidase 15 OS=Ipomoea batatas GN=pod PE=1 SV=1	Peroxidase	unnamed protein product [Triticum aestivum]
HORMACHUnG04030500.1	expanded	Molecular Function: peroxidase activity (GO:0004601),Biological Process: response to oxidative stress (GO:0006979),Molecular Function: heme binding (GO:0020037),Biological Process: oxidation-reduction process (GO:0055114)	peroxidase 2-like; K00430 peroxidase [EC:1.11.1.7] (A)	Peroxidase 15 OS=Ipomoea batatas GN=pod PE=1 SV=1	Peroxidase	unnamed protein product [Triticum aestivum]
HORMACH03G01668600.1	expanded	Molecular Function: peroxidase activity (GO:0004601),Biological Process: response to oxidative stress (GO:0006979),Molecular Function: heme binding (GO:0020037),Biological Process: oxidation-reduction process (GO:0055114)	peroxidase 2-like; K00430 peroxidase [EC:1.11.1.7] (A)	Peroxidase 15 OS=Ipomoea batatas GN=pod PE=1 SV=1	Peroxidase	unnamed protein product [Triticum aestivum]
HORMACH03G01668500.1	expanded	Molecular Function: peroxidase activity (GO:0004601),Biological Process: response to oxidative stress (GO:0006979),Molecular Function: heme binding (GO:0020037),Biological Process: oxidation-reduction process (GO:0055114)	peroxidase 2-like; K00430 peroxidase [EC:1.11.1.7] (A)	Peroxidase 15 OS=Ipomoea batatas GN=pod PE=1 SV=1	Peroxidase	unnamed protein product [Triticum aestivum]
HORMACH05G02575700.1	expanded	--	--	--	--	E3 ubiquitin-protein ligase SPL11 [Triticum urartu]
HORMACH01G00470600.1	expanded	--	--	--	--	putative WRKY transcription factor 70 [Triticum urartu]
HORMACH04G02161000.1	expanded	--	--	--	--	E3 ubiquitin-protein ligase SPL11 [Triticum urartu]
HORMACH05G02340800.1	expanded	--	--	--	--	putative WRKY transcription factor 70 [Triticum urartu]
HORMACH02G01028900.1	expanded	--	--	--	--	putative WRKY transcription factor 70 [Triticum urartu]
HORMACH03G01625200.1	expanded	--	--	--	--	hypothetical protein F775_12395 [Aegilops tauschii]
HORMACH07G03900300.1	expanded	--	--	--	--	E3 ubiquitin-protein ligase SPL11 [Triticum urartu]
HORMACH03G01523300.1	expanded	--	--	--	--	hypothetical protein F775_12395 [Aegilops tauschii]
HORMACH06G03051300.1	expanded	--	--	--	--	hypothetical protein F775_00567 [Aegilops tauschii]
HORMACH04G01965100.1	expanded	--	--	--	--	hypothetical protein F775_12395 [Aegilops tauschii]
HORMACH02G00588600.1	expanded	--	--	--	--	putative WRKY transcription factor 70 [Triticum urartu]
HORMACH02G00989100.1	expanded	--	--	--	--	putative WRKY transcription factor 70 [Triticum urartu]
HORMACH03G01364400.1	expanded	--	--	--	--	hypothetical protein F775_12395 [Aegilops tauschii]
HORMACH07G03830300.1	expanded	--	--	--	--	hypothetical protein F775_00567 [Aegilops tauschii]
HORMACH04G02015300.1	expanded	--	--	--	--	E3 ubiquitin-protein ligase SPL11 [Triticum urartu]
HORMACH04G02063900.1	expanded	--	--	--	--	putative WRKY transcription factor 70 [Triticum urartu]
HORMACH05G02575600.1	expanded	--	--	--	--	putative WRKY transcription factor 70 [Triticum urartu]
HORMACH04G02050000.1	expanded	--	--	--	--	Disease resistance protein RPM1 [Aegilops tauschii]
HORMACH02G00727000.1	expanded	--	--	--	--	putative WRKY transcription factor 70 [Triticum urartu]
HORMACH02G00726600.1	expanded	--	--	--	--	Disease resistance protein RPM1 [Aegilops tauschii]
HORMACH01G00224100.1	expanded	--	--	--	--	putative WRKY transcription factor 70 [Triticum urartu]
HORMACH02G00984700.1	expanded	--	--	--	--	putative WRKY transcription factor 70 [Triticum urartu]
HORMACH05G02808200.1	expanded	--	--	--	--	putative WRKY transcription factor 70 [Triticum urartu]
HORMACH01G00384000.1	expanded	--	--	--	--	putative WRKY transcription factor 70 [Triticum urartu]
HORMACH07G03618800.1	expanded	--	--	--	--	E3 ubiquitin-protein ligase SPL11 [Triticum urartu]
HORMACH07G03706900.1	expanded	--	--	--	--	putative WRKY transcription factor 70 [Triticum urartu]
HORMACH03G01577100.1	expanded	--	--	--	--	E3 ubiquitin-protein ligase SPL11 [Triticum urartu]
HORMACH07G03993500.1	expanded	--	--	--	--	E3 ubiquitin-protein ligase SPL11 [Triticum urartu]
HORMACH06G03136400.1	expanded	--	--	--	--	E3 ubiquitin-protein ligase SPL11 [Triticum urartu]
HORMACH07G03624100.1	expanded	--	--	--	--	Putative WRKY transcription factor 40 [Aegilops tauschii]
HORMACH07G03725300.1	expanded	--	--	--	--	predicted protein [Hordeum vulgare subsp. vulgare]
HORMACH07G03974000.1	expanded	--	--	--	--	predicted protein [Hordeum vulgare subsp. vulgare]
HORMACH02G00674000.1	expanded	--	--	Peroxiredoxin-2E-1, chloroplastic OS=Oryza sativa subsp. japonica GN=PRXIIE-1 PE=2 SV=1	--	predicted protein [Hordeum vulgare subsp. vulgare]
HORMACH07G03902700.1	expanded	--	--	--	--	predicted protein [Hordeum vulgare subsp. vulgare]
HORMACH03G01255600.1	expanded	--	--	--	--	predicted protein [Hordeum vulgare subsp. vulgare]
HORMACH07G03859000.1	expanded	--	--	--	--	predicted protein [Hordeum vulgare subsp. vulgare]
HORMACH01G00424800.1	expanded	--	--	--	--	predicted protein [Hordeum vulgare subsp. vulgare]
HORMACH01G00045000.1	expanded	--	--	--	--	predicted protein [Hordeum vulgare subsp. vulgare]
HORMACH03G01656600.1	expanded	--	--	--	--	predicted protein [Hordeum vulgare subsp. vulgare]
HORMACH07G03913400.1	expanded	--	--	--	--	predicted protein [Hordeum vulgare subsp. vulgare]
HORMACH03G01561200.1	expanded	--	--	--	--	predicted protein [Hordeum vulgare subsp. vulgare]
HORMACH07G03943500.1	expanded	--	--	--	--	predicted protein [Hordeum vulgare subsp. vulgare]
HORMACH01G00039200.1	expanded	--	--	--	--	predicted protein [Hordeum vulgare subsp. vulgare]
HORMACH07G03937300.1	expanded	--	--	--	--	predicted protein [Hordeum vulgare subsp. vulgare]
HORMACH03G01782300.1	expanded	--	--	--	--	predicted protein [Hordeum vulgare subsp. vulgare]
HORMACH01G00419800.1	expanded	--	--	--	--	predicted protein [Hordeum vulgare subsp. vulgare]
HORMACH07G03856400.1	expanded	--	--	--	--	predicted protein [Hordeum vulgare subsp. vulgare]
HORMACH07G03854800.1	expanded	--	--	--	--	predicted protein [Hordeum vulgare subsp. vulgare]
HORMACH07G03786700.1	expanded	--	--	--	--	predicted protein [Hordeum vulgare subsp. vulgare]
HORMACH05G02279200.1	expanded	--	--	--	--	predicted protein [Hordeum vulgare subsp. vulgare]
HORMACH07G03937100.1	expanded	--	--	--	--	predicted protein [Hordeum vulgare subsp. vulgare]
HORMACH05G02849200.1	expanded	--	--	--	--	predicted protein [Hordeum vulgare subsp. vulgare]
HORMACH06G03004600.1	expanded	--	--	--	--	predicted protein [Hordeum vulgare subsp. vulgare]
HORMACH02G01122800.1	expanded	--	--	--	--	predicted protein [Hordeum vulgare subsp. vulgare]
HORMACH04G02044300.1	expanded	--	--	--	--	predicted protein [Hordeum vulgare subsp. vulgare]
HORMACH06G03311800.1	expanded	--	--	--	--	predicted protein [Hordeum vulgare subsp. vulgare]
HORMACH02G01068400.1	expanded	--	--	--	--	predicted protein [Hordeum vulgare subsp. vulgare]
HORMACH03G01714900.1	expanded	--	--	--	--	predicted protein [Hordeum vulgare subsp. vulgare]
HORMACH04G02128700.1	expanded	--	--	--	--	predicted protein [Hordeum vulgare subsp. vulgare]
HORMACH03G01207800.1	expanded	--	--	--	--	hypothetical protein F775_33101 [Aegilops tauschii]
HORMACHUnG04035200.1	expanded	--	--	--	--	hypothetical protein F775_21367 [Aegilops tauschii]
HORMACH02G00699000.1	expanded	--	--	--	--	hypothetical protein F775_13395 [Aegilops tauschii]
HORMACH01G00142100.1	expanded	--	zinc finger CCCH domain-containing protein 43-like; K03260 translation initiation factor 4G (A)	Zinc finger CCCH domain-containing protein 43 OS=Oryza sativa subsp. japonica GN=Os06g0520600 PE=2 SV=1	--	hypothetical protein F775_13167 [Aegilops tauschii]
HORMACH07G03428900.1	expanded	--	--	Zinc finger CCCH domain-containing protein 43 OS=Oryza sativa subsp. japonica GN=Os06g0520600 PE=2 SV=1	--	hypothetical protein F775_21367 [Aegilops tauschii]
HORMACH02G00835200.1	expanded	--	--	Zinc finger CCCH domain-containing protein 43 OS=Oryza sativa subsp. japonica GN=Os06g0520600 PE=2 SV=1	--	hypothetical protein F775_21367 [Aegilops tauschii]
HORMACH04G02189300.1	expanded	--	--	--	--	hypothetical protein F775_21367 [Aegilops tauschii]
HORMACH03G01710100.1	expanded	--	--	--	--	hypothetical protein F775_13395 [Aegilops tauschii]
HORMACH03G01615200.1	expanded	--	--	--	--	hypothetical protein F775_13395 [Aegilops tauschii]
HORMACH07G03411200.1	expanded	--	--	--	--	hypothetical protein F775_21367 [Aegilops tauschii]
HORMACH04G01991300.1	expanded	Molecular Function: RNA binding (GO:0003723)	pumilio; K17943 pumilio RNA-binding family (A)	Pumilio homolog 12 OS=Arabidopsis thaliana GN=APUM12 PE=2 SV=2	Pumilio-family RNA binding repeat	hypothetical protein SORBIDRAFT_06g008150 [Sorghum bicolor]
HORMACH06G02895900.1	expanded	--	--	Zinc finger CCCH domain-containing protein 43 OS=Oryza sativa subsp. japonica GN=Os06g0520600 PE=2 SV=1	--	hypothetical protein F775_21367 [Aegilops tauschii]
HORMACH07G03992000.1	expanded	--	--	--	--	hypothetical protein TRIUR3_12139 [Triticum urartu]
HORMACH06G03167100.1	expanded	--	--	--	--	--
HORMACH02G00988400.1	expanded	Biological Process: metabolic process (GO:0008152)	cysteine desulfurase 2, chloroplastic; K11717 cysteine desulfurase / selenocysteine lyase [EC:2.8.1.7 4.4.1.16] (A)	Probable cysteine desulfurase OS=Staphylococcus aureus (strain N315) GN=csd PE=1 SV=1	Aminotransferase class-V	putative cysteine desulfurase [Triticum urartu]
HORMACH04G01901000.1	expanded	Biological Process: metabolic process (GO:0008152)	cysteine desulfurase 2, chloroplastic; K11717 cysteine desulfurase / selenocysteine lyase [EC:2.8.1.7 4.4.1.16] (A)	Probable cysteine desulfurase OS=Staphylococcus epidermidis (strain ATCC 12228) GN=csd PE=3 SV=1	Aminotransferase class-V	PREDICTED: uncharacterized protein LOC103655121 [Zea mays]
HORMACH02G00988200.1	expanded	Biological Process: metabolic process (GO:0008152)	cysteine desulfurase 2, chloroplastic; K11717 cysteine desulfurase / selenocysteine lyase [EC:2.8.1.7 4.4.1.16] (A)	Probable cysteine desulfurase OS=Staphylococcus aureus (strain N315) GN=csd PE=1 SV=1	Aminotransferase class-V	putative cysteine desulfurase [Triticum urartu]
HORMACH02G00988300.1	expanded	Biological Process: metabolic process (GO:0008152)	cysteine desulfurase 2, chloroplastic; K11717 cysteine desulfurase / selenocysteine lyase [EC:2.8.1.7 4.4.1.16] (A)	Probable cysteine desulfurase OS=Staphylococcus aureus (strain N315) GN=csd PE=1 SV=1	Aminotransferase class-V	putative cysteine desulfurase [Triticum urartu]
HORMACH02G00953900.1	expanded	Biological Process: metabolic process (GO:0008152)	cysteine desulfurase 2, chloroplastic; K11717 cysteine desulfurase / selenocysteine lyase [EC:2.8.1.7 4.4.1.16] (A)	Probable cysteine desulfurase OS=Staphylococcus aureus (strain N315) GN=csd PE=1 SV=1	Aminotransferase class-V	putative cysteine desulfurase [Triticum urartu]
HORMACH02G00532400.1	expanded	Molecular Function: iron ion binding (GO:0005506),Molecular Function: electron carrier activity (GO:0009055),Molecular Function: oxidoreductase activity, acting on paired donors, with incorporation or reduction of molecular oxygen (GO:0016705),Molecular Function: heme binding (GO:0020037),Biological Process: oxidation-reduction process (GO:0055114)	cytochrome P450 94A1-like; K00517 [EC:1.14.-.-] (A)	Cytochrome P450 94C1 OS=Arabidopsis thaliana GN=CYP94C1 PE=2 SV=1	Cytochrome P450	unnamed protein product [Triticum aestivum]
HORMACH03G01590300.1	expanded	Molecular Function: iron ion binding (GO:0005506),Molecular Function: electron carrier activity (GO:0009055),Molecular Function: oxidoreductase activity, acting on paired donors, with incorporation or reduction of molecular oxygen (GO:0016705),Molecular Function: heme binding (GO:0020037),Biological Process: oxidation-reduction process (GO:0055114)	cytochrome P450 94A1-like; K00517 [EC:1.14.-.-] (A)	Cytochrome P450 94B3 OS=Arabidopsis thaliana GN=CYP94B3 PE=2 SV=1	Cytochrome P450	hypothetical protein OsI_04120 [Oryza sativa Indica Group]
HORMACH03G01590400.1	expanded	Molecular Function: iron ion binding (GO:0005506),Molecular Function: electron carrier activity (GO:0009055),Molecular Function: oxidoreductase activity, acting on paired donors, with incorporation or reduction of molecular oxygen (GO:0016705),Molecular Function: heme binding (GO:0020037),Biological Process: oxidation-reduction process (GO:0055114)	cytochrome P450 94A1-like; K00517 [EC:1.14.-.-] (A)	Cytochrome P450 94A1 OS=Vicia sativa GN=CYP94A1 PE=2 SV=2	Cytochrome P450	Cytochrome P450 94A1 [Aegilops tauschii]
HORMACH03G01590000.1	expanded	Molecular Function: iron ion binding (GO:0005506),Molecular Function: electron carrier activity (GO:0009055),Molecular Function: oxidoreductase activity, acting on paired donors, with incorporation or reduction of molecular oxygen (GO:0016705),Molecular Function: heme binding (GO:0020037),Biological Process: oxidation-reduction process (GO:0055114)	cytochrome P450 94A1-like; K00517 [EC:1.14.-.-] (A)	Cytochrome P450 94A1 OS=Vicia sativa GN=CYP94A1 PE=2 SV=2	Cytochrome P450	unnamed protein product [Triticum aestivum]
HORMACH03G01590200.1	expanded	Molecular Function: iron ion binding (GO:0005506),Molecular Function: electron carrier activity (GO:0009055),Molecular Function: oxidoreductase activity, acting on paired donors, with incorporation or reduction of molecular oxygen (GO:0016705),Molecular Function: heme binding (GO:0020037),Biological Process: oxidation-reduction process (GO:0055114)	cytochrome P450 94A1-like; K00517 [EC:1.14.-.-] (A)	Cytochrome P450 94B3 OS=Arabidopsis thaliana GN=CYP94B3 PE=2 SV=1	Cytochrome P450	unnamed protein product [Triticum aestivum]
HORMACH02G00781000.1	expanded	--	--	--	--	hypothetical protein TRIUR3_04245 [Triticum urartu]
HORMACH07G03491200.1	expanded	--	--	--	--	hypothetical protein F775_06809 [Aegilops tauschii]
HORMACH04G01890100.1	expanded	--	--	--	--	hypothetical protein F775_06809 [Aegilops tauschii]
HORMACH02G00899300.1	expanded	--	--	--	--	hypothetical protein TRIUR3_04245 [Triticum urartu]
HORMACH02G00799300.1	expanded	--	--	--	--	hypothetical protein F775_06809 [Aegilops tauschii]
HORMACH03G01329800.1	expanded	--	--	--	--	hypothetical protein TRIUR3_04245 [Triticum urartu]
HORMACH03G01679600.1	expanded	--	--	--	--	hypothetical protein F775_06809 [Aegilops tauschii]
HORMACH03G01321300.1	expanded	--	--	S-antigen protein OS=Plasmodium falciparum (isolate 3D7) GN=PF10_0343 PE=2 SV=2	--	--
HORMACH02G01027700.1	expanded	--	--	--	--	hypothetical protein TRIUR3_04245 [Triticum urartu]
HORMACH04G01968600.1	expanded	--	--	--	--	hypothetical protein TRIUR3_04245 [Triticum urartu]
HORMACH02G00886900.1	expanded	--	--	--	--	--
HORMACH05G02684200.1	expanded	--	--	--	--	hypothetical protein F775_06809 [Aegilops tauschii]
HORMACH01G00199600.1	expanded	--	--	--	--	hypothetical protein F775_06809 [Aegilops tauschii]
HORMACH01G00517500.1	expanded	--	--	--	--	hypothetical protein TRIUR3_04245 [Triticum urartu]
HORMACH07G03867000.1	expanded	--	--	--	--	hypothetical protein TRIUR3_04245 [Triticum urartu]
HORMACH03G01243900.1	expanded	--	--	--	--	hypothetical protein TRIUR3_04245 [Triticum urartu]
HORMACH06G03104900.1	expanded	--	--	--	--	hypothetical protein TRIUR3_15097 [Triticum urartu]
HORMACH05G02468600.1	expanded	--	--	--	--	hypothetical protein TRIUR3_15097 [Triticum urartu]
HORMACH07G03429700.1	expanded	--	--	--	--	hypothetical protein TRIUR3_04245 [Triticum urartu]
HORMACH07G03902200.1	expanded	--	--	--	--	hypothetical protein F775_06809 [Aegilops tauschii]
HORMACH04G01857500.1	expanded	--	--	--	--	hypothetical protein F775_06809 [Aegilops tauschii]
HORMACH03G01321200.1	expanded	--	--	--	--	hypothetical protein F775_06809 [Aegilops tauschii]
HORMACH02G00842200.1	expanded	--	--	--	--	hypothetical protein TRIUR3_04245 [Triticum urartu]
HORMACH05G02753300.1	expanded	--	--	--	--	hypothetical protein TRIUR3_04245 [Triticum urartu]
HORMACH05G02368700.1	expanded	--	--	--	--	hypothetical protein TRIUR3_04245 [Triticum urartu]
HORMACH05G02572000.1	expanded	--	--	--	--	hypothetical protein TRIUR3_04245 [Triticum urartu]
HORMACH07G03512300.1	expanded	--	--	--	--	Rac-like GTP-binding protein 1 [Aegilops tauschii]
HORMACH07G03781200.1	expanded	--	--	--	--	Rac-like GTP-binding protein 1 [Aegilops tauschii]
HORMACH04G02030600.1	expanded	--	--	--	--	Rac-like GTP-binding protein 1 [Aegilops tauschii]
HORMACH04G02008900.1	expanded	--	--	--	--	Rac-like GTP-binding protein 1 [Aegilops tauschii]
HORMACH04G02122000.1	expanded	--	--	--	--	Rac-like GTP-binding protein 1 [Aegilops tauschii]
HORMACH04G01982800.1	expanded	--	--	--	--	Rac-like GTP-binding protein 1 [Aegilops tauschii]
HORMACH03G01424800.1	expanded	--	--	--	--	Rac-like GTP-binding protein 1 [Aegilops tauschii]
HORMACH03G01417200.1	expanded	--	--	--	--	Rac-like GTP-binding protein 1 [Aegilops tauschii]
HORMACH04G02184900.1	expanded	--	nad2, DP_nd2; NADH dehydrogenase subunit 2; K03879 NADH-ubiquinone oxidoreductase chain 2 [EC:1.6.5.3] (A)	NADH-ubiquinone oxidoreductase chain 2 OS=Arabidopsis thaliana GN=ND2 PE=2 SV=2	--	NADH dehydrogenase subunit 2 [Liriodendron tulipifera]
HORMACH03G01452400.1	expanded	--	--	--	--	Rac-like GTP-binding protein 1 [Aegilops tauschii]
HORMACH04G02070100.1	expanded	--	--	--	--	hypothetical protein F775_30050 [Aegilops tauschii]
HORMACH01G00067900.1	expanded	--	--	--	--	Rac-like GTP-binding protein 1 [Aegilops tauschii]
HORMACH03G01612900.1	expanded	--	--	--	--	Rac-like GTP-binding protein 1 [Aegilops tauschii]
HORMACH04G01821600.1	expanded	--	--	--	--	Rac-like GTP-binding protein 1 [Aegilops tauschii]
HORMACH07G03631100.1	expanded	--	--	--	--	hypothetical protein F775_25841 [Aegilops tauschii]
HORMACH01G00233100.1	expanded	--	--	--	--	Rac-like GTP-binding protein 1 [Aegilops tauschii]
HORMACH02G00829900.1	expanded	--	--	--	--	Rac-like GTP-binding protein 1 [Aegilops tauschii]
HORMACH06G02984500.1	expanded	--	--	--	--	Rac-like GTP-binding protein 1 [Aegilops tauschii]
HORMACH07G03619500.1	expanded	--	--	--	--	Rac-like GTP-binding protein 1 [Aegilops tauschii]
HORMACH02G00741600.1	expanded	--	--	--	--	hypothetical protein F775_25841 [Aegilops tauschii]
HORMACH03G01321100.1	expanded	--	--	--	--	Rac-like GTP-binding protein 1 [Aegilops tauschii]
HORMACH06G03114100.1	expanded	--	--	--	--	gag-pol polyprotein [Hordeum vulgare]
HORMACH05G02521400.1	expanded	--	--	--	--	hypothetical protein F775_25841 [Aegilops tauschii]
HORMACH04G01988000.1	expanded	--	--	--	--	Rac-like GTP-binding protein 1 [Aegilops tauschii]
HORMACH01G00294100.1	expanded	--	--	--	--	hypothetical protein F775_25841 [Aegilops tauschii]
HORMACH05G02890400.1	expanded	--	--	--	--	PREDICTED: uncharacterized protein LOC100822539 isoform X2 [Brachypodium distachyon]
HORMACH01G00032200.1	expanded	--	--	--	--	PREDICTED: uncharacterized protein LOC100822539 isoform X2 [Brachypodium distachyon]
HORMACH02G00750800.1	expanded	--	--	--	--	hypothetical protein F775_13560 [Aegilops tauschii]
HORMACH07G03754600.1	expanded	--	--	--	--	hypothetical protein SGHV062 [Glossina pallidipes salivary gland hypertrophy virus]
HORMACH05G02890100.1	expanded	--	--	--	--	PREDICTED: uncharacterized protein LOC100822539 isoform X2 [Brachypodium distachyon]
HORMACH06G03006100.1	expanded	--	--	--	--	PREDICTED: uncharacterized protein LOC100822539 isoform X2 [Brachypodium distachyon]
HORMACH05G02757700.1	expanded	--	--	--	--	--
HORMACH07G03418900.1	expanded	--	--	--	--	PREDICTED: uncharacterized protein LOC100822539 isoform X2 [Brachypodium distachyon]
HORMACH05G02890200.1	expanded	--	--	--	--	PREDICTED: uncharacterized protein LOC100822539 isoform X2 [Brachypodium distachyon]
HORMACH02G00614800.1	expanded	--	--	--	--	hypothetical protein F775_13560 [Aegilops tauschii]
HORMACH02G00652100.1	expanded	--	--	--	--	hypothetical protein F775_13560 [Aegilops tauschii]
HORMACH02G00685600.1	expanded	--	--	--	--	hypothetical protein F775_13560 [Aegilops tauschii]
HORMACH01G00479600.1	expanded	--	clic6; chloride intracellular channel 6; K05026 chloride intracellular channel protein 6 (A)	--	--	PREDICTED: bud site selection protein 27-like [Meleagris gallopavo]
HORMACH01G00053900.1	expanded	--	--	--	--	--
HORMACH04G02019100.1	expanded	--	--	--	--	hypothetical protein F775_13560 [Aegilops tauschii]
HORMACHUnG04086900.1	expanded	--	clic6; chloride intracellular channel 6; K05026 chloride intracellular channel protein 6 (A)	--	--	hypothetical protein F775_13560 [Aegilops tauschii]
HORMACH03G01710500.1	expanded	--	--	--	--	PREDICTED: uncharacterized protein LOC100822539 isoform X2 [Brachypodium distachyon]
HORMACH07G03427300.1	expanded	--	--	--	--	hypothetical protein F775_28328 [Aegilops tauschii]
HORMACH02G00894600.1	expanded	--	--	--	--	hypothetical protein F775_13560 [Aegilops tauschii]
HORMACH04G01823600.1	expanded	--	--	--	--	PREDICTED: uncharacterized protein LOC100822539 isoform X2 [Brachypodium distachyon]
HORMACH07G03457800.1	expanded	--	--	--	--	PREDICTED: uncharacterized protein LOC100822539 isoform X2 [Brachypodium distachyon]
HORMACH06G02915700.1	expanded	--	--	--	--	hypothetical protein SGHV062 [Glossina pallidipes salivary gland hypertrophy virus]
HORMACH01G00400400.1	expanded	--	--	--	--	PREDICTED: uncharacterized protein LOC100822539 isoform X2 [Brachypodium distachyon]
HORMACH07G03884300.1	expanded	Biological Process: cation transport (GO:0006812),Molecular Function: solute:hydrogen antiporter activity (GO:0015299),Cellular Component: integral to membrane (GO:0016021),Biological Process: transmembrane transport (GO:0055085)	sodium/hydrogen exchanger 10-like; K14726 solute carrier family 9 (sodium/hydrogen exchanger), member 10/11 (A)	Sodium/hydrogen exchanger 7 OS=Arabidopsis thaliana GN=NHX7 PE=1 SV=1	Cyclic nucleotide-binding domain	PREDICTED: sodium/hydrogen exchanger 8 [Brachypodium distachyon]
HORMACH07G03986800.1	expanded	Biological Process: cation transport (GO:0006812),Molecular Function: solute:hydrogen antiporter activity (GO:0015299),Cellular Component: integral to membrane (GO:0016021),Biological Process: transmembrane transport (GO:0055085)	sodium/hydrogen exchanger 10-like; K14726 solute carrier family 9 (sodium/hydrogen exchanger), member 10/11 (A)	Sodium/hydrogen exchanger 7 OS=Arabidopsis thaliana GN=NHX7 PE=1 SV=1	Cyclic nucleotide-binding domain	salt overly sensitive 1 [Aegilops speltoides]
HORMACHUnG04033000.1	expanded	Biological Process: cation transport (GO:0006812),Molecular Function: solute:hydrogen antiporter activity (GO:0015299),Cellular Component: integral to membrane (GO:0016021),Biological Process: transmembrane transport (GO:0055085)	sodium/hydrogen exchanger 10-like; K14726 solute carrier family 9 (sodium/hydrogen exchanger), member 10/11 (A)	Sodium/hydrogen exchanger 7 OS=Arabidopsis thaliana GN=NHX7 PE=1 SV=1	Sodium/hydrogen exchanger family	plasma membrane Na+/H+ antiporter [Triticum turgidum subsp. durum]
HORMACH03G01231600.1	expanded	Biological Process: cation transport (GO:0006812),Molecular Function: solute:hydrogen antiporter activity (GO:0015299),Cellular Component: integral to membrane (GO:0016021),Biological Process: transmembrane transport (GO:0055085)	sodium/hydrogen exchanger 10-like; K14726 solute carrier family 9 (sodium/hydrogen exchanger), member 10/11 (A)	Sodium/hydrogen exchanger 7 OS=Arabidopsis thaliana GN=NHX7 PE=1 SV=1	Cyclic nucleotide-binding domain	sodium/hydrogen exchanger, putative, expressed [Triticum aestivum]
HORMACH01G00017900.1	expanded	Biological Process: cation transport (GO:0006812),Molecular Function: solute:hydrogen antiporter activity (GO:0015299),Cellular Component: integral to membrane (GO:0016021),Biological Process: transmembrane transport (GO:0055085)	sodium/hydrogen exchanger 10-like; K14726 solute carrier family 9 (sodium/hydrogen exchanger), member 10/11 (A)	Sodium/hydrogen exchanger 7 OS=Arabidopsis thaliana GN=NHX7 PE=1 SV=1	Cyclic nucleotide-binding domain	sodium/hydrogen exchanger, putative, expressed [Triticum aestivum]
HORMACHUnG04033100.1	expanded	Biological Process: cation transport (GO:0006812),Molecular Function: solute:hydrogen antiporter activity (GO:0015299),Cellular Component: integral to membrane (GO:0016021)	hypothetical protein; K14726 solute carrier family 9 (sodium/hydrogen exchanger), member 10/11 (A)	Sodium/hydrogen exchanger 7 OS=Arabidopsis thaliana GN=NHX7 PE=1 SV=1	Cyclic nucleotide-binding domain	sodium/hydrogen exchanger, putative, expressed [Triticum aestivum]
HORMACHUnG04014900.1	expanded	Cellular Component: photosystem I (GO:0009522),Cellular Component: thylakoid (GO:0009579),Biological Process: photosynthesis (GO:0015979),Cellular Component: integral to membrane (GO:0016021)	psaB, BrdiC_p024; photosystem I P700 chlorophyll a apoprotein A2; K02690 photosystem I P700 chlorophyll a apoprotein A2 (A)	Photosystem I P700 chlorophyll a apoprotein A2 OS=Hordeum vulgare GN=psaB PE=3 SV=1	Photosystem I psaA/psaB protein	photosystem I P700 apoprotein A2 (chloroplast) [Hordeum vulgare subsp. vulgare]
HORMACHUnG04025800.1	expanded	Cellular Component: photosystem I (GO:0009522),Cellular Component: thylakoid (GO:0009579),Biological Process: photosynthesis (GO:0015979),Cellular Component: integral to membrane (GO:0016021)	psaB, BrdiC_p024; photosystem I P700 chlorophyll a apoprotein A2; K02690 photosystem I P700 chlorophyll a apoprotein A2 (A)	Photosystem I P700 chlorophyll a apoprotein A2 OS=Hordeum vulgare GN=psaB PE=3 SV=1	Photosystem I psaA/psaB protein	photosystem I P700 apoprotein A2 (chloroplast) [Hordeum vulgare subsp. vulgare]
HORMACH02G00606200.1	expanded	Cellular Component: photosystem I (GO:0009522),Cellular Component: thylakoid (GO:0009579),Biological Process: photosynthesis (GO:0015979),Cellular Component: integral to membrane (GO:0016021)	psaB, BrdiC_p024; photosystem I P700 chlorophyll a apoprotein A2; K02690 photosystem I P700 chlorophyll a apoprotein A2 (A)	Photosystem I P700 chlorophyll a apoprotein A2 OS=Hordeum vulgare GN=psaB PE=3 SV=1	Photosystem I psaA/psaB protein	photosystem I P700 apoprotein A2 (chloroplast) [Hordeum vulgare subsp. vulgare]
HORMACH02G00623300.1	expanded	Cellular Component: photosystem I (GO:0009522),Cellular Component: thylakoid (GO:0009579),Biological Process: photosynthesis (GO:0015979),Cellular Component: integral to membrane (GO:0016021)	psaB, BrdiC_p024; photosystem I P700 chlorophyll a apoprotein A2; K02690 photosystem I P700 chlorophyll a apoprotein A2 (A)	Photosystem I P700 chlorophyll a apoprotein A2 OS=Hordeum vulgare GN=psaB PE=3 SV=1	Photosystem I psaA/psaB protein	photosystem I P700 apoprotein A2 (chloroplast) [Hordeum vulgare subsp. vulgare]
HORMACH01G00379200.1	expanded	Cellular Component: photosystem I (GO:0009522),Cellular Component: thylakoid (GO:0009579),Biological Process: photosynthesis (GO:0015979),Cellular Component: integral to membrane (GO:0016021)	psaB, BrdiC_p024; photosystem I P700 chlorophyll a apoprotein A2; K02690 photosystem I P700 chlorophyll a apoprotein A2 (A)	Photosystem I P700 chlorophyll a apoprotein A2 OS=Hordeum vulgare GN=psaB PE=3 SV=1	Photosystem I psaA/psaB protein	photosystem I P700 apoprotein A2 (chloroplast) [Hordeum vulgare subsp. vulgare]
HORMACH01G00073600.1	expanded	Cellular Component: photosystem I (GO:0009522),Cellular Component: thylakoid (GO:0009579),Biological Process: photosynthesis (GO:0015979),Cellular Component: integral to membrane (GO:0016021)	psaB, BrdiC_p024; photosystem I P700 chlorophyll a apoprotein A2; K02690 photosystem I P700 chlorophyll a apoprotein A2 (A)	Photosystem I P700 chlorophyll a apoprotein A2 OS=Hordeum vulgare GN=psaB PE=3 SV=1	Photosystem I psaA/psaB protein	photosystem I P700 apoprotein A2 (chloroplast) [Hordeum vulgare subsp. vulgare]
HORMACHUnG04004400.1	expanded	Cellular Component: photosystem I (GO:0009522),Cellular Component: thylakoid (GO:0009579),Biological Process: photosynthesis (GO:0015979),Cellular Component: integral to membrane (GO:0016021)	psaB, BrdiC_p024; photosystem I P700 chlorophyll a apoprotein A2; K02690 photosystem I P700 chlorophyll a apoprotein A2 (A)	Photosystem I P700 chlorophyll a apoprotein A2 OS=Hordeum vulgare GN=psaB PE=3 SV=1	Photosystem I psaA/psaB protein	photosystem I P700 apoprotein A2 (chloroplast) [Hordeum vulgare subsp. vulgare]
HORMACHUnG04080100.1	expanded	Cellular Component: photosystem I (GO:0009522),Cellular Component: thylakoid (GO:0009579),Biological Process: photosynthesis (GO:0015979),Cellular Component: integral to membrane (GO:0016021)	psaB, BrdiC_p024; photosystem I P700 chlorophyll a apoprotein A2; K02690 photosystem I P700 chlorophyll a apoprotein A2 (A)	Photosystem I P700 chlorophyll a apoprotein A2 OS=Hordeum vulgare GN=psaB PE=3 SV=1	Photosystem I psaA/psaB protein	photosystem I P700 apoprotein A2 (chloroplast) [Hordeum vulgare subsp. vulgare]
HORMACH03G01662200.1	expanded	Cellular Component: photosystem I (GO:0009522),Cellular Component: thylakoid (GO:0009579),Biological Process: photosynthesis (GO:0015979),Cellular Component: integral to membrane (GO:0016021)	psaB, BrdiC_p024; photosystem I P700 chlorophyll a apoprotein A2; K02690 photosystem I P700 chlorophyll a apoprotein A2 (A)	Photosystem I P700 chlorophyll a apoprotein A2 OS=Hordeum vulgare GN=psaB PE=3 SV=1	Photosystem I psaA/psaB protein	photosystem I P700 apoprotein A2 (chloroplast) [Hordeum vulgare subsp. vulgare]
HORMACH07G03820600.1	expanded	Cellular Component: photosystem I (GO:0009522),Cellular Component: thylakoid (GO:0009579),Biological Process: photosynthesis (GO:0015979),Cellular Component: integral to membrane (GO:0016021)	psaB, SotuCp020; photosystem I P700 apoprotein A2; K02690 photosystem I P700 chlorophyll a apoprotein A2 (A)	Photosystem I P700 chlorophyll a apoprotein A2 OS=Hordeum vulgare GN=psaB PE=3 SV=1	Photosystem I psaA/psaB protein	photosystem I P700 apoprotein A2 (plastid) [Puccinellia nuttalliana]
HORMACH04G01944200.1	expanded	Cellular Component: photosystem I (GO:0009522),Cellular Component: thylakoid (GO:0009579),Biological Process: photosynthesis (GO:0015979),Cellular Component: integral to membrane (GO:0016021)	psaB, SotuCp020; photosystem I P700 apoprotein A2; K02690 photosystem I P700 chlorophyll a apoprotein A2 (A)	Photosystem I P700 chlorophyll a apoprotein A2 OS=Hordeum vulgare GN=psaB PE=3 SV=1	Photosystem I psaA/psaB protein	photosystem I P700 apoprotein A2 (chloroplast) [Hordeum vulgare subsp. vulgare]
HORMACH07G03820500.1	expanded	Molecular Function: ATP binding (GO:0005524),Biological Process: ATP hydrolysis coupled proton transport (GO:0015991),Molecular Function: hydrolase activity, acting on acid anhydrides, catalyzing transmembrane movement of substances (GO:0016820),Cellular Component: proton-transporting two-sector ATPase complex, catalytic domain (GO:0033178)	ATP synthase subunit alpha, chloroplastic; K02111 F-type H+-transporting ATPase subunit alpha [EC:3.6.3.14] (A)	ATP synthase subunit alpha, chloroplastic OS=Triticum aestivum GN=atpA PE=3 SV=2	ATP synthase alpha/beta chain, C terminal domain	ATP synthase subunit alpha, chloroplastic [Triticum urartu]
HORMACH01G00163200.1	expanded	Molecular Function: ATP binding (GO:0005524),Biological Process: ATP hydrolysis coupled proton transport (GO:0015991),Molecular Function: hydrolase activity, acting on acid anhydrides, catalyzing transmembrane movement of substances (GO:0016820),Cellular Component: proton-transporting two-sector ATPase complex, catalytic domain (GO:0033178)	atpA, W841_p065; ATP synthase CF1 alpha subunit; K02111 F-type H+-transporting ATPase subunit alpha [EC:3.6.3.14] (A)	ATP synthase subunit alpha, chloroplastic OS=Sorghum bicolor GN=atpA PE=3 SV=1	ATP synthase alpha/beta chain, C terminal domain	ATP synthase CF1 alpha subunit [Festuca pratensis]
HORMACH07G03693400.1	expanded	Molecular Function: ATP binding (GO:0005524),Biological Process: ATP hydrolysis coupled proton transport (GO:0015991),Molecular Function: hydrolase activity, acting on acid anhydrides, catalyzing transmembrane movement of substances (GO:0016820),Cellular Component: proton-transporting two-sector ATPase complex, catalytic domain (GO:0033178)	ATP synthase F1, alpha subunit; K02111 F-type H+-transporting ATPase subunit alpha [EC:3.6.3.14] (A)	ATP synthase subunit alpha, chloroplastic OS=Triticum aestivum GN=atpA PE=3 SV=2	ATP synthase alpha/beta chain, C terminal domain	ATP synthase CF1 alpha subunit (chloroplast) [Triticum aestivum]
HORMACH01G00073800.1	expanded	Molecular Function: ATP binding (GO:0005524),Biological Process: ATP hydrolysis coupled proton transport (GO:0015991),Biological Process: proton transport (GO:0015992),Molecular Function: hydrolase activity, acting on acid anhydrides, catalyzing transmembrane movement of substances (GO:0016820),Cellular Component: proton-transporting two-sector ATPase complex, catalytic domain (GO:0033178),Biolog…	ATP synthase subunit alpha, chloroplastic; K02111 F-type H+-transporting ATPase subunit alpha [EC:3.6.3.14] (A)	ATP synthase subunit alpha, chloroplastic OS=Triticum aestivum GN=atpA PE=3 SV=2	ATP synthase alpha/beta family, beta-barrel domain	ATP synthase CF1 alpha subunit (chloroplast) [Triticum aestivum]
HORMACH01G00379100.1	expanded	Molecular Function: ATP binding (GO:0005524),Biological Process: ATP hydrolysis coupled proton transport (GO:0015991),Molecular Function: hydrolase activity, acting on acid anhydrides, catalyzing transmembrane movement of substances (GO:0016820),Cellular Component: proton-transporting two-sector ATPase complex, catalytic domain (GO:0033178)	ATP synthase F1, alpha subunit; K02111 F-type H+-transporting ATPase subunit alpha [EC:3.6.3.14] (A)	ATP synthase subunit alpha, chloroplastic OS=Triticum aestivum GN=atpA PE=3 SV=2	ATP synthase alpha/beta chain, C terminal domain	ATP synthase CF1 alpha subunit (plastid) [Melica mutica]
HORMACH07G03935900.1	expanded	--	--	--	ELF protein	hypothetical protein 256 (mitochondrion) [Triticum monococcum]
HORMACHUnG04030700.1	expanded	--	--	--	ELF protein	hypothetical protein 256 (mitochondrion) [Secale cereale]
HORMACH03G01445400.1	expanded	--	--	--	ELF protein	ORF256 (mitochondrion) [Aegilops speltoides]
HORMACH02G01165300.1	expanded	Molecular Function: cytochrome-c oxidase activity (GO:0004129),Molecular Function: iron ion binding (GO:0005506),Molecular Function: electron carrier activity (GO:0009055),Biological Process: aerobic respiration (GO:0009060),Cellular Component: integral to membrane (GO:0016021),Molecular Function: heme binding (GO:0020037),Biological Process: oxidation-reduction process (GO:0055114)	cox1; cytochrome c oxidase subunit 1; K02256 cytochrome c oxidase subunit 1 [EC:1.9.3.1] (A)	Cytochrome c oxidase subunit 1 OS=Raphanus sativus GN=COX1 PE=3 SV=1	ELF protein	hypothetical protein 256 (mitochondrion) [Hordeum vulgare]
HORMACH02G00534800.1	expanded	--	--	--	ELF protein	hypothetical protein 256 (mitochondrion) [Secale cereale]
HORMACH07G03630600.1	expanded	Molecular Function: cytochrome-c oxidase activity (GO:0004129),Molecular Function: iron ion binding (GO:0005506),Molecular Function: electron carrier activity (GO:0009055),Biological Process: aerobic respiration (GO:0009060),Cellular Component: integral to membrane (GO:0016021),Molecular Function: heme binding (GO:0020037),Biological Process: oxidation-reduction process (GO:0055114)	cox1; cytochrome c oxidase subunit 1; K02256 cytochrome c oxidase subunit 1 [EC:1.9.3.1] (A)	Cytochrome c oxidase subunit 1 OS=Sorghum bicolor GN=COX1 PE=3 SV=2	Cytochrome C and Quinol oxidase polypeptide I	hypothetical protein F775_00251 [Aegilops tauschii]
HORMACH04G01905600.1	expanded	--	--	--	ELF protein	hypothetical protein 256 (mitochondrion) [Secale cereale]
HORMACH05G02629900.1	expanded	Molecular Function: cytochrome-c oxidase activity (GO:0004129),Molecular Function: iron ion binding (GO:0005506),Molecular Function: electron carrier activity (GO:0009055),Biological Process: aerobic respiration (GO:0009060),Cellular Component: integral to membrane (GO:0016021),Molecular Function: heme binding (GO:0020037),Biological Process: oxidation-reduction process (GO:0055114)	cox1, OrsajM_p47; cytochrome c oxidase subunit1; K02256 cytochrome c oxidase subunit 1 [EC:1.9.3.1] (A)	Cytochrome c oxidase subunit 1 (Fragment) OS=Ephedra equisetifolia GN=COX1 PE=3 SV=1	Cytochrome C and Quinol oxidase polypeptide I	hypothetical protein 256 (mitochondrion) [Secale cereale]
HORMACH05G02412700.1	expanded	--	--	--	ELF protein	hypothetical protein F775_00251 [Aegilops tauschii]
HORMACH02G01179400.1	expanded	--	--	--	ELF protein	hypothetical protein 256 (mitochondrion) [Secale cereale]
HORMACH04G01905500.1	expanded	Molecular Function: cytochrome-c oxidase activity (GO:0004129),Molecular Function: iron ion binding (GO:0005506),Molecular Function: electron carrier activity (GO:0009055),Biological Process: aerobic respiration (GO:0009060),Cellular Component: integral to membrane (GO:0016021),Molecular Function: heme binding (GO:0020037),Biological Process: oxidation-reduction process (GO:0055114)	cox1, OrsajM_p47; cytochrome c oxidase subunit1; K02256 cytochrome c oxidase subunit 1 [EC:1.9.3.1] (A)	Cytochrome c oxidase subunit 1 OS=Triticum aestivum GN=COX1 PE=3 SV=1	Cytochrome C and Quinol oxidase polypeptide I	unknown [Lotus japonicus]
HORMACH01G00016500.1	expanded	--	--	--	ELF protein	hypothetical protein 256 (mitochondrion) [Secale cereale]
HORMACH03G01415300.1	expanded	--	--	--	ELF protein	hypothetical protein 256 (mitochondrion) [Aegilops speltoides subsp. speltoides]
HORMACHUnG04048500.1	expanded	--	--	--	ELF protein	hypothetical protein 256 (mitochondrion) [Hordeum vulgare]
HORMACH02G00597500.1	expanded	--	--	--	--	predicted protein [Hordeum vulgare subsp. vulgare]
HORMACH04G02168300.1	expanded	--	--	--	--	predicted protein [Hordeum vulgare subsp. vulgare]
HORMACH02G01153400.1	expanded	--	--	--	--	predicted protein [Hordeum vulgare subsp. vulgare]
HORMACH02G01121500.1	expanded	--	--	--	--	predicted protein [Hordeum vulgare subsp. vulgare]
HORMACH07G03838400.1	expanded	--	--	--	--	predicted protein [Hordeum vulgare subsp. vulgare]
HORMACH02G00569300.1	expanded	--	--	--	--	predicted protein [Hordeum vulgare subsp. vulgare]
HORMACH07G03529000.1	expanded	--	--	--	--	predicted protein [Hordeum vulgare subsp. vulgare]
HORMACH05G02467400.1	expanded	--	--	--	--	predicted protein [Hordeum vulgare subsp. vulgare]
HORMACH05G02794200.1	expanded	--	--	--	--	predicted protein [Hordeum vulgare subsp. vulgare]
HORMACH03G01701400.1	expanded	--	--	--	--	predicted protein [Hordeum vulgare subsp. vulgare]
HORMACH01G00468500.1	expanded	--	--	--	--	predicted protein [Hordeum vulgare subsp. vulgare]
HORMACH04G01873400.1	expanded	--	--	--	--	predicted protein [Hordeum vulgare subsp. vulgare]
HORMACH07G03968200.1	expanded	--	--	--	--	predicted protein [Hordeum vulgare subsp. vulgare]
HORMACH05G02837900.1	expanded	--	--	--	--	hypothetical protein TRIUR3_23433 [Triticum urartu]
HORMACH02G00559800.1	expanded	--	--	--	--	predicted protein [Hordeum vulgare subsp. vulgare]
HORMACH06G02966900.1	expanded	--	--	--	--	predicted protein [Hordeum vulgare subsp. vulgare]
HORMACH07G03778300.1	expanded	--	--	--	--	predicted protein [Hordeum vulgare subsp. vulgare]
HORMACH05G02717500.1	expanded	--	--	--	--	predicted protein [Hordeum vulgare subsp. vulgare]
HORMACH01G00049600.1	expanded	--	--	--	--	hypothetical protein F775_43480 [Aegilops tauschii]
HORMACH06G02994400.1	expanded	--	--	--	--	predicted protein [Hordeum vulgare subsp. vulgare]
HORMACH02G01123800.1	expanded	--	--	--	--	predicted protein [Hordeum vulgare subsp. vulgare]
HORMACH03G01549100.1	expanded	--	--	--	--	hypothetical protein F775_10877 [Aegilops tauschii]
HORMACH01G00318600.1	expanded	--	--	--	--	--
HORMACH01G00417900.1	expanded	--	--	--	--	hypothetical protein F775_10877 [Aegilops tauschii]
HORMACH07G03536700.1	expanded	--	--	--	--	Cysteinyl-tRNA synthetase [Triticum urartu]
HORMACH03G01576100.1	expanded	--	--	--	--	Putative laccase-11 [Triticum urartu]
HORMACH04G02239600.1	expanded	--	--	--	--	Putative laccase-11 [Triticum urartu]
HORMACH07G03891600.1	expanded	--	--	--	--	Putative laccase-11 [Triticum urartu]
HORMACH07G03941600.1	expanded	--	--	--	--	hypothetical protein F775_14640 [Aegilops tauschii]
HORMACH03G01590600.1	expanded	--	--	--	--	hypothetical protein F775_10877 [Aegilops tauschii]
HORMACH04G02159900.1	expanded	--	--	--	--	Putative laccase-11 [Triticum urartu]
HORMACH05G02659900.1	expanded	--	--	--	--	Putative laccase-11 [Triticum urartu]
HORMACH03G01674000.1	expanded	--	photosystem I P700 chlorophyll A apoprotein A2; K02690 photosystem I P700 chlorophyll a apoprotein A2 (A)	Photosystem I P700 chlorophyll a apoprotein A1 OS=Triticum aestivum GN=psaA PE=3 SV=1	--	PsaA, partial (chloroplast) [Arundo plinii]
HORMACH07G03934500.1	expanded	--	--	--	--	hypothetical protein F775_10877 [Aegilops tauschii]
HORMACH07G03465000.1	expanded	--	--	--	--	hypothetical protein F775_10877 [Aegilops tauschii]
HORMACH06G03281600.1	expanded	--	--	--	--	hypothetical protein F775_14640 [Aegilops tauschii]
HORMACH01G00216300.1	expanded	--	--	--	--	hypothetical protein F775_10877 [Aegilops tauschii]
HORMACH02G01042900.1	expanded	--	--	--	--	hypothetical protein F775_14640 [Aegilops tauschii]
HORMACH05G02598800.1	expanded	--	--	--	--	Putative laccase-11 [Triticum urartu]
HORMACH02G00959800.1	expanded	--	--	--	--	hypothetical protein F775_14640 [Aegilops tauschii]
HORMACH07G03852500.1	expanded	--	--	--	--	hypothetical protein F775_14640 [Aegilops tauschii]
HORMACH04G02175600.1	expanded	--	--	--	--	Putative laccase-11 [Triticum urartu]
HORMACH06G03128700.1	expanded	--	uncharacterized LOC100500983; K07466 replication factor A1 (A)	Replication factor A protein 1 OS=Schizosaccharomyces pombe (strain 972 / ATCC 24843) GN=ssb1 PE=1 SV=1	--	Cyclin-B1-1 [Aegilops tauschii]
HORMACH01G00294300.1	expanded	--	replication protein A 70 kDa DNA-binding subunit C-like; K07466 replication factor A1 (A)	--	--	Cyclin-B1-1 [Aegilops tauschii]
HORMACH02G01168600.1	expanded	--	Os01g0838100; K07466 replication factor A1 (A)	--	--	Cyclin-B1-1 [Aegilops tauschii]
HORMACH05G02670500.1	expanded	--	--	--	Plant transposase (Ptta/En/Spm family)	hypothetical protein SORBIDRAFT_06g014940 [Sorghum bicolor]
HORMACH02G01005900.1	expanded	--	--	--	Plant transposase (Ptta/En/Spm family)	PREDICTED: uncharacterized protein LOC103636948 [Zea mays]
HORMACH01G00469300.1	expanded	--	--	--	Plant transposase (Ptta/En/Spm family)	PREDICTED: uncharacterized protein LOC101772476 [Setaria italica]
HORMACH05G02668000.1	expanded	--	--	--	--	Transposable element protein, putative [Oryza sativa Japonica Group]
HORMACH07G03773400.1	expanded	--	uncharacterized LOC100789604; K10704 ubiquitin-conjugating enzyme E2 variant (A)	--	Plant transposase (Ptta/En/Spm family)	hypothetical protein SORBIDRAFT_06g014940 [Sorghum bicolor]
HORMACHUnG04046000.1	expanded	--	--	--	Plant transposase (Ptta/En/Spm family)	PREDICTED: uncharacterized protein LOC101772476 [Setaria italica]
HORMACH01G00370700.1	expanded	--	--	--	Plant transposase (Ptta/En/Spm family)	hypothetical protein SORBIDRAFT_06g014940 [Sorghum bicolor]
HORMACH06G03061900.1	expanded	--	--	--	--	Os06g0607400 [Oryza sativa Japonica Group]
HORMACH02G01005800.1	expanded	--	--	--	--	Deoxyhypusine synthase [Aegilops tauschii]
HORMACH05G02754000.1	expanded	--	--	--	Plant transposase (Ptta/En/Spm family)	hypothetical protein SORBIDRAFT_10g018920 [Sorghum bicolor]
HORMACH05G02540200.1	expanded	Molecular Function: iron ion binding (GO:0005506),Molecular Function: electron carrier activity (GO:0009055),Molecular Function: oxidoreductase activity, acting on paired donors, with incorporation or reduction of molecular oxygen (GO:0016705),Molecular Function: heme binding (GO:0020037),Biological Process: oxidation-reduction process (GO:0055114)	premnaspirodiene oxygenase-like; K00512 steroid 17alpha-monooxygenase / 17alpha-hydroxyprogesterone aldolase [EC:1.14.14.19 4.1.2.30] (A)	Premnaspirodiene oxygenase OS=Hyoscyamus muticus GN=CYP71D55 PE=1 SV=1	Cytochrome P450	Cytochrome P450 71D7 [Aegilops tauschii]
HORMACH07G03486900.1	expanded	Molecular Function: iron ion binding (GO:0005506),Molecular Function: electron carrier activity (GO:0009055),Molecular Function: oxidoreductase activity, acting on paired donors, with incorporation or reduction of molecular oxygen (GO:0016705),Molecular Function: heme binding (GO:0020037),Biological Process: oxidation-reduction process (GO:0055114)	premnaspirodiene oxygenase-like; K00512 steroid 17alpha-monooxygenase / 17alpha-hydroxyprogesterone aldolase [EC:1.14.14.19 4.1.2.30] (A)	Premnaspirodiene oxygenase OS=Hyoscyamus muticus GN=CYP71D55 PE=1 SV=1	Cytochrome P450	Cytochrome P450 71D7 [Aegilops tauschii]
HORMACH05G02540000.1	expanded	Molecular Function: iron ion binding (GO:0005506),Molecular Function: electron carrier activity (GO:0009055),Molecular Function: oxidoreductase activity, acting on paired donors, with incorporation or reduction of molecular oxygen (GO:0016705),Molecular Function: heme binding (GO:0020037),Biological Process: oxidation-reduction process (GO:0055114)	premnaspirodiene oxygenase-like; K00512 steroid 17alpha-monooxygenase / 17alpha-hydroxyprogesterone aldolase [EC:1.14.14.19 4.1.2.30] (A)	Premnaspirodiene oxygenase OS=Hyoscyamus muticus GN=CYP71D55 PE=1 SV=1	Cytochrome P450	Cytochrome P450 71D7 [Aegilops tauschii]
HORMACH02G01063500.1	expanded	Molecular Function: iron ion binding (GO:0005506),Molecular Function: electron carrier activity (GO:0009055),Molecular Function: oxidoreductase activity, acting on paired donors, with incorporation or reduction of molecular oxygen (GO:0016705),Molecular Function: heme binding (GO:0020037),Biological Process: oxidation-reduction process (GO:0055114)	premnaspirodiene oxygenase-like; K00512 steroid 17alpha-monooxygenase / 17alpha-hydroxyprogesterone aldolase [EC:1.14.14.19 4.1.2.30] (A)	Cytochrome P450 71D7 OS=Solanum chacoense GN=CYP71D7 PE=3 SV=1	Cytochrome P450	Cytochrome P450 71D7 [Aegilops tauschii]
HORMACH05G02539900.1	expanded	Molecular Function: iron ion binding (GO:0005506),Molecular Function: electron carrier activity (GO:0009055),Molecular Function: oxidoreductase activity, acting on paired donors, with incorporation or reduction of molecular oxygen (GO:0016705),Molecular Function: heme binding (GO:0020037),Biological Process: oxidation-reduction process (GO:0055114)	premnaspirodiene oxygenase-like; K00512 steroid 17alpha-monooxygenase / 17alpha-hydroxyprogesterone aldolase [EC:1.14.14.19 4.1.2.30] (A)	Premnaspirodiene oxygenase OS=Hyoscyamus muticus GN=CYP71D55 PE=1 SV=1	Cytochrome P450	Cytochrome P450 71D7 [Aegilops tauschii]
HORMACH02G01006500.1	expanded	Biological Process: translation (GO:0006412)	rps7, W841_p006; ribosomal protein S7; K02992 small subunit ribosomal protein S7 (A)	30S ribosomal protein S7, chloroplastic OS=Sorghum bicolor GN=rps7-A PE=3 SV=1	Ribosomal protein S7p/S5e	ribosomal protein S7 [Zea mays]
HORMACH07G03659200.1	expanded	Biological Process: translation (GO:0006412)	rps7, W841_p006; ribosomal protein S7; K02992 small subunit ribosomal protein S7 (A)	30S ribosomal protein S7, chloroplastic OS=Sorghum bicolor GN=rps7-A PE=3 SV=1	Ribosomal protein S7p/S5e	ribosomal protein S7 [Zea mays]
HORMACHUnG04020000.1	expanded	Biological Process: translation (GO:0006412)	rps7, W841_p006; ribosomal protein S7; K02992 small subunit ribosomal protein S7 (A)	30S ribosomal protein S7, chloroplastic OS=Sorghum bicolor GN=rps7-A PE=3 SV=1	Ribosomal protein S7p/S5e	ribosomal protein S7 [Zea mays]
HORMACHUnG04027800.1	expanded	Biological Process: translation (GO:0006412)	rps7, W841_p006; ribosomal protein S7; K02992 small subunit ribosomal protein S7 (A)	30S ribosomal protein S7, chloroplastic OS=Sorghum bicolor GN=rps7-A PE=3 SV=1	Ribosomal protein S7p/S5e	ribosomal protein S7 [Zea mays]
HORMACHUnG04034000.1	expanded	Biological Process: translation (GO:0006412)	rps7, W841_p006; ribosomal protein S7; K02992 small subunit ribosomal protein S7 (A)	30S ribosomal protein S7, chloroplastic OS=Sorghum bicolor GN=rps7-A PE=3 SV=1	Ribosomal protein S7p/S5e	ribosomal protein S7 [Zea mays]
HORMACHUnG04021000.1	expanded	Biological Process: translation (GO:0006412)	rps7, W841_p006; ribosomal protein S7; K02992 small subunit ribosomal protein S7 (A)	30S ribosomal protein S7, chloroplastic OS=Sorghum bicolor GN=rps7-A PE=3 SV=1	Ribosomal protein S7p/S5e	ribosomal protein S7 [Zea mays]
HORMACH07G03976600.1	expanded	Biological Process: translation (GO:0006412)	rps7, W841_p006; ribosomal protein S7; K02992 small subunit ribosomal protein S7 (A)	30S ribosomal protein S7, chloroplastic OS=Sorghum bicolor GN=rps7-A PE=3 SV=1	Ribosomal protein S7p/S5e	ribosomal protein S7 [Zea mays]
HORMACH05G02374300.1	expanded	--	--	--	--	hypothetical protein F775_16073 [Aegilops tauschii]
HORMACH07G03414400.1	expanded	--	--	--	--	hypothetical protein F775_16073 [Aegilops tauschii]
HORMACH02G00623200.1	expanded	Cellular Component: photosystem I (GO:0009522),Cellular Component: thylakoid (GO:0009579),Biological Process: photosynthesis (GO:0015979),Cellular Component: integral to membrane (GO:0016021)	psaA, BrdiC_p025; psaA; K02689 photosystem I P700 chlorophyll a apoprotein A1 (A)	Photosystem I P700 chlorophyll a apoprotein A1 OS=Hordeum vulgare GN=psaA PE=3 SV=1	Photosystem I psaA/psaB protein	photosystem I P700 apoprotein A1 (chloroplast) [Hordeum vulgare subsp. vulgare]
HORMACH01G00379300.1	expanded	Cellular Component: photosystem I (GO:0009522),Cellular Component: thylakoid (GO:0009579),Biological Process: photosynthesis (GO:0015979),Cellular Component: integral to membrane (GO:0016021)	photosystem I P700 chlorophyll A apoprotein A2; K02689 photosystem I P700 chlorophyll a apoprotein A1 (A)	Photosystem I P700 chlorophyll a apoprotein A1 OS=Hordeum vulgare GN=psaA PE=3 SV=1	Photosystem I psaA/psaB protein	photosystem I P700 apoprotein A1, partial (chloroplast) [Puelia olyriformis]
HORMACH01G00073500.1	expanded	Cellular Component: photosystem I (GO:0009522),Cellular Component: thylakoid (GO:0009579),Biological Process: photosynthesis (GO:0015979),Cellular Component: integral to membrane (GO:0016021)	psaA, BrdiC_p025; psaA; K02689 photosystem I P700 chlorophyll a apoprotein A1 (A)	Photosystem I P700 chlorophyll a apoprotein A1 OS=Hordeum vulgare GN=psaA PE=3 SV=1	Photosystem I psaA/psaB protein	photosystem I P700 apoprotein A1 (chloroplast) [Hordeum vulgare subsp. vulgare]
HORMACHUnG04080200.1	expanded	Cellular Component: photosystem I (GO:0009522),Cellular Component: thylakoid (GO:0009579),Biological Process: photosynthesis (GO:0015979),Cellular Component: integral to membrane (GO:0016021)	psaA, BrdiC_p025; psaA; K02689 photosystem I P700 chlorophyll a apoprotein A1 (A)	Photosystem I P700 chlorophyll a apoprotein A1 OS=Hordeum vulgare GN=psaA PE=3 SV=1	Photosystem I psaA/psaB protein	photosystem I P700 apoprotein A1 (chloroplast) [Hordeum vulgare subsp. vulgare]
HORMACH02G00606100.1	expanded	Cellular Component: photosystem I (GO:0009522),Cellular Component: thylakoid (GO:0009579),Biological Process: photosynthesis (GO:0015979),Cellular Component: integral to membrane (GO:0016021)	psaA, BrdiC_p025; psaA; K02689 photosystem I P700 chlorophyll a apoprotein A1 (A)	Photosystem I P700 chlorophyll a apoprotein A1 OS=Hordeum vulgare GN=psaA PE=3 SV=1	Photosystem I psaA/psaB protein	photosystem I P700 apoprotein A1 (chloroplast) [Hordeum vulgare subsp. vulgare]
HORMACH04G01944900.1	expanded	Cellular Component: photosystem I (GO:0009522),Cellular Component: thylakoid (GO:0009579),Biological Process: photosynthesis (GO:0015979),Cellular Component: integral to membrane (GO:0016021)	psaA, BrdiC_p025; psaA; K02689 photosystem I P700 chlorophyll a apoprotein A1 (A)	Photosystem I P700 chlorophyll a apoprotein A1 OS=Hordeum vulgare GN=psaA PE=3 SV=1	Photosystem I psaA/psaB protein	photosystem I P700 apoprotein A1 (chloroplast) [Hordeum vulgare subsp. vulgare]
HORMACH03G01662300.1	expanded	Cellular Component: photosystem I (GO:0009522),Cellular Component: thylakoid (GO:0009579),Biological Process: photosynthesis (GO:0015979),Cellular Component: integral to membrane (GO:0016021)	psaA, BrdiC_p025; psaA; K02689 photosystem I P700 chlorophyll a apoprotein A1 (A)	Photosystem I P700 chlorophyll a apoprotein A1 OS=Hordeum vulgare GN=psaA PE=3 SV=1	Photosystem I psaA/psaB protein	photosystem I P700 chlorophyll a apoprotein A1 (chloroplast) [Triticum aestivum]
HORMACH07G03693700.1	expanded	Cellular Component: photosystem I (GO:0009522),Cellular Component: thylakoid (GO:0009579),Biological Process: photosynthesis (GO:0015979),Cellular Component: integral to membrane (GO:0016021)	photosystem I P700 chlorophyll A apoprotein A2; K02689 photosystem I P700 chlorophyll a apoprotein A1 (A)	Photosystem I P700 chlorophyll a apoprotein A1 OS=Hordeum vulgare GN=psaA PE=3 SV=1	Photosystem I psaA/psaB protein	photosystem I P700 apoprotein A1 (chloroplast) [Hordeum vulgare subsp. vulgare]
HORMACH02G00534900.1	expanded	Molecular Function: cytochrome-c oxidase activity (GO:0004129),Molecular Function: iron ion binding (GO:0005506),Molecular Function: electron carrier activity (GO:0009055),Biological Process: aerobic respiration (GO:0009060),Cellular Component: integral to membrane (GO:0016021),Molecular Function: heme binding (GO:0020037),Biological Process: oxidation-reduction process (GO:0055114)	cox1; cytochrome c oxidase subunit 1; K02256 cytochrome c oxidase subunit 1 [EC:1.9.3.1] (A)	Cytochrome c oxidase subunit 1 OS=Sorghum bicolor GN=COX1 PE=3 SV=2	Cytochrome C and Quinol oxidase polypeptide I	cytochrome c oxidase subunit 1 [Tripsacum dactyloides]
HORMACH07G03935800.1	expanded	Molecular Function: cytochrome-c oxidase activity (GO:0004129),Molecular Function: iron ion binding (GO:0005506),Molecular Function: electron carrier activity (GO:0009055),Biological Process: aerobic respiration (GO:0009060),Cellular Component: integral to membrane (GO:0016021),Molecular Function: heme binding (GO:0020037),Biological Process: oxidation-reduction process (GO:0055114)	cox1, OrsajM_p47; cytochrome c oxidase subunit1; K02256 cytochrome c oxidase subunit 1 [EC:1.9.3.1] (A)	Cytochrome c oxidase subunit 1 OS=Oryza sativa subsp. japonica GN=COX1 PE=3 SV=2	Cytochrome C and Quinol oxidase polypeptide I	cytochrome c oxidase subunit 1 [Tripsacum dactyloides]
HORMACH01G00016600.1	expanded	Molecular Function: cytochrome-c oxidase activity (GO:0004129),Molecular Function: iron ion binding (GO:0005506),Molecular Function: electron carrier activity (GO:0009055),Biological Process: aerobic respiration (GO:0009060),Cellular Component: integral to membrane (GO:0016021),Molecular Function: heme binding (GO:0020037),Biological Process: oxidation-reduction process (GO:0055114)	cox1, OrsajM_p47; cytochrome c oxidase subunit1; K02256 cytochrome c oxidase subunit 1 [EC:1.9.3.1] (A)	Cytochrome c oxidase subunit 1 OS=Zea mays GN=COX1 PE=3 SV=2	Cytochrome C and Quinol oxidase polypeptide I	cytochrome c oxidase subunit 1 [Zea mays subsp. mays]
HORMACH07G03828600.1	expanded	Molecular Function: cytochrome-c oxidase activity (GO:0004129),Molecular Function: iron ion binding (GO:0005506),Molecular Function: electron carrier activity (GO:0009055),Biological Process: aerobic respiration (GO:0009060),Cellular Component: integral to membrane (GO:0016021),Molecular Function: heme binding (GO:0020037),Biological Process: oxidation-reduction process (GO:0055114)	cox1; cytochrome c oxidase subunit 1; K02256 cytochrome c oxidase subunit 1 [EC:1.9.3.1] (A)	Cytochrome c oxidase subunit 1 OS=Zea mays GN=COX1 PE=3 SV=2	Cytochrome C and Quinol oxidase polypeptide I	cytochrome c oxidase subunit 1 [Zea mays subsp. mays]
HORMACH02G01179300.1	expanded	Molecular Function: cytochrome-c oxidase activity (GO:0004129),Molecular Function: iron ion binding (GO:0005506),Molecular Function: electron carrier activity (GO:0009055),Biological Process: aerobic respiration (GO:0009060),Cellular Component: integral to membrane (GO:0016021),Molecular Function: heme binding (GO:0020037),Biological Process: oxidation-reduction process (GO:0055114)	cox1, OrsajM_p47; cytochrome c oxidase subunit1; K02256 cytochrome c oxidase subunit 1 [EC:1.9.3.1] (A)	Cytochrome c oxidase subunit 1 OS=Zea mays GN=COX1 PE=3 SV=2	Cytochrome C and Quinol oxidase polypeptide I	cytochrome c oxidase subunit 1 [Zea mays subsp. mays]
HORMACH03G01713700.1	expanded	Molecular Function: cytochrome-c oxidase activity (GO:0004129),Molecular Function: iron ion binding (GO:0005506),Molecular Function: electron carrier activity (GO:0009055),Biological Process: aerobic respiration (GO:0009060),Cellular Component: integral to membrane (GO:0016021),Molecular Function: heme binding (GO:0020037),Biological Process: oxidation-reduction process (GO:0055114)	cox1; cytochrome c oxidase subunit 1; K02256 cytochrome c oxidase subunit 1 [EC:1.9.3.1] (A)	Cytochrome c oxidase subunit 1 OS=Sorghum bicolor GN=COX1 PE=3 SV=2	Cytochrome C and Quinol oxidase polypeptide I	cytochrome c oxidase subunit I [Sorghum bicolor]
HORMACHUnG04048400.1	expanded	Molecular Function: cytochrome-c oxidase activity (GO:0004129),Molecular Function: iron ion binding (GO:0005506),Molecular Function: electron carrier activity (GO:0009055),Biological Process: aerobic respiration (GO:0009060),Cellular Component: integral to membrane (GO:0016021),Molecular Function: heme binding (GO:0020037),Biological Process: oxidation-reduction process (GO:0055114)	cox1, OrsajM_p47; cytochrome c oxidase subunit1; K02256 cytochrome c oxidase subunit 1 [EC:1.9.3.1] (A)	Cytochrome c oxidase subunit 1 OS=Oryza sativa subsp. japonica GN=COX1 PE=3 SV=2	Cytochrome C and Quinol oxidase polypeptide I	cytochrome c oxidase subunit 1 (mitochondrion) [Lolium perenne]
HORMACH01G00462100.1	expanded	--	--	--	--	unknown [Hordeum vulgare subsp. vulgare]
HORMACH02G00994200.1	expanded	--	--	--	--	Cysteine-rich receptor-like protein kinase 10 [Triticum urartu]
HORMACH02G00874800.1	expanded	--	--	--	--	hypothetical protein F775_09935 [Aegilops tauschii]
HORMACH05G02583200.1	expanded	--	--	--	--	Cysteine-rich receptor-like protein kinase 10 [Triticum urartu]
HORMACH06G03191400.1	expanded	--	--	--	--	unknown [Hordeum vulgare subsp. vulgare]
HORMACH03G01406100.1	expanded	--	--	--	--	Cysteine-rich receptor-like protein kinase 10 [Triticum urartu]
HORMACH04G02244800.1	expanded	--	--	--	--	hypothetical protein F775_04126 [Aegilops tauschii]
HORMACH05G02493500.1	expanded	--	--	--	--	unknown [Hordeum vulgare subsp. vulgare]
HORMACH02G00775600.1	expanded	--	--	--	--	hypothetical protein F775_04126 [Aegilops tauschii]
HORMACH05G02557000.1	expanded	--	--	--	--	Cysteine-rich receptor-like protein kinase 10 [Triticum urartu]
HORMACH03G01328100.1	expanded	--	--	--	--	Cysteine-rich receptor-like protein kinase 10 [Triticum urartu]
HORMACH01G00477000.1	expanded	--	--	--	--	Cysteine-rich receptor-like protein kinase 10 [Triticum urartu]
HORMACH01G00161200.1	expanded	--	--	--	--	unknown [Hordeum vulgare subsp. vulgare]
HORMACH02G01184700.1	expanded	--	--	--	--	unknown [Hordeum vulgare subsp. vulgare]
HORMACH02G00771500.1	expanded	--	--	--	--	hypothetical protein F775_04126 [Aegilops tauschii]
HORMACH02G00883500.1	expanded	--	--	--	--	unknown [Hordeum vulgare subsp. vulgare]
HORMACH01G00514600.1	expanded	--	--	--	--	hypothetical protein F775_04126 [Aegilops tauschii]
HORMACH01G00414600.1	expanded	--	--	--	--	unknown [Hordeum vulgare subsp. vulgare]
HORMACH02G00887300.1	expanded	--	--	--	--	putative DBINO protein [Hordeum vulgare subsp. vulgare]
HORMACHUnG04069200.1	expanded	--	protein RTF1 homolog; K15178 RNA polymerase-associated protein RTF1 (A)	--	--	Serine/threonine-protein kinase mph1 [Triticum urartu]
HORMACH07G03673300.1	expanded	--	--	--	--	Subtilisin-like protease [Triticum urartu]
HORMACH04G02151700.1	expanded	--	--	--	--	Serine/threonine-protein kinase mph1 [Triticum urartu]
HORMACH01G00461900.1	expanded	--	--	--	--	Serine/threonine-protein kinase mph1 [Triticum urartu]
HORMACH05G02306900.1	expanded	--	--	--	--	hypothetical protein F775_28653 [Aegilops tauschii]
HORMACH07G03899900.1	expanded	--	protein RTF1 homolog; K15178 RNA polymerase-associated protein RTF1 (A)	--	--	Serine/threonine-protein kinase mph1 [Triticum urartu]
HORMACH02G00927200.1	expanded	--	--	--	--	Serine/threonine-protein kinase mph1 [Triticum urartu]
HORMACH01G00057300.1	expanded	--	--	--	--	hypothetical protein F775_20689 [Aegilops tauschii]
HORMACH01G00057500.1	expanded	--	--	--	--	hypothetical protein F775_20689 [Aegilops tauschii]
HORMACH05G02524900.1	expanded	--	--	--	--	hypothetical protein [Lactobacillus brevis]
HORMACH04G01904900.1	expanded	--	--	--	--	hypothetical protein F775_42969 [Aegilops tauschii]
HORMACH06G02991300.1	expanded	--	--	--	--	hypothetical protein F775_42969 [Aegilops tauschii]
HORMACH06G03276500.1	expanded	--	--	--	--	hypothetical protein [Lactobacillus brevis]
HORMACH06G03166800.1	expanded	--	--	--	--	40S ribosomal protein S5-1 [Triticum urartu]
HORMACH07G03579700.1	expanded	--	--	--	--	40S ribosomal protein S5-1 [Triticum urartu]
HORMACH04G01940900.1	expanded	--	--	--	--	hypothetical protein F775_42969 [Aegilops tauschii]
HORMACH03G01448300.1	expanded	--	--	--	--	hypothetical protein [Lactobacillus brevis]
HORMACH05G02300600.1	expanded	--	--	--	--	40S ribosomal protein S5-1 [Triticum urartu]
HORMACH07G03598600.1	expanded	--	--	--	--	hypothetical protein [Lactobacillus brevis]
HORMACH04G01917900.1	expanded	--	--	--	--	hypothetical protein F775_42969 [Aegilops tauschii]
HORMACH05G02419400.1	expanded	--	--	--	--	hypothetical protein F775_42969 [Aegilops tauschii]
HORMACH03G01538100.1	expanded	--	--	--	--	hypothetical protein [Lactobacillus brevis]
HORMACH01G00267100.1	expanded	--	--	--	--	hypothetical protein [Lactobacillus brevis]
HORMACH04G01817700.1	expanded	--	--	--	--	hypothetical protein [Lactobacillus brevis]
HORMACH03G01418500.1	expanded	--	--	--	--	hypothetical protein F775_42969 [Aegilops tauschii]
HORMACH06G03187500.1	expanded	--	--	--	--	40S ribosomal protein S5-1 [Triticum urartu]
HORMACH06G03244500.1	expanded	--	--	--	--	hypothetical protein F775_42969 [Aegilops tauschii]
HORMACH02G00660700.1	expanded	Cellular Component: photosystem (GO:0009521),Biological Process: photosynthetic electron transport chain (GO:0009767),Cellular Component: membrane (GO:0016020),Molecular Function: chlorophyll binding (GO:0016168),Biological Process: photosynthesis, light reaction (GO:0019684)	psbC; photosystem II 44 kDa protein; K02705 photosystem II CP43 chlorophyll apoprotein (A)	Photosystem II CP43 reaction center protein OS=Secale cereale GN=psbC PE=1 SV=1	Photosystem II protein	PsbC, partial (chloroplast) [Spiranthes romanzoffiana]
HORMACH01G00304500.1	expanded	Cellular Component: photosystem (GO:0009521),Biological Process: photosynthetic electron transport chain (GO:0009767),Cellular Component: membrane (GO:0016020),Molecular Function: chlorophyll binding (GO:0016168),Biological Process: photosynthesis, light reaction (GO:0019684)	psbC; photosystem II 44 kDa protein; K02705 photosystem II CP43 chlorophyll apoprotein (A)	Photosystem II CP43 reaction center protein OS=Secale cereale GN=psbC PE=1 SV=1	Photosystem II protein	hypothetical protein Csa_2G037270 [Cucumis sativus]
HORMACH07G03965800.1	expanded	Cellular Component: photosystem (GO:0009521),Biological Process: photosynthetic electron transport chain (GO:0009767),Cellular Component: membrane (GO:0016020),Molecular Function: chlorophyll binding (GO:0016168),Biological Process: photosynthesis, light reaction (GO:0019684)	psbC, BrdiC_p007; photosystem II 44 kDa protein; K02705 photosystem II CP43 chlorophyll apoprotein (A)	Photosystem II CP43 reaction center protein OS=Hordeum vulgare GN=psbC PE=3 SV=4	Photosystem II protein	photosystem II protein CP43 chlorophyll (plastid) [Helictochloa hookeri]
HORMACH01G00403500.1	expanded	Cellular Component: photosystem (GO:0009521),Biological Process: photosynthetic electron transport chain (GO:0009767),Cellular Component: membrane (GO:0016020),Molecular Function: chlorophyll binding (GO:0016168),Biological Process: photosynthesis, light reaction (GO:0019684)	psbC; photosystem II 44 kDa protein; K02705 photosystem II CP43 chlorophyll apoprotein (A)	Photosystem II CP43 reaction center protein OS=Secale cereale GN=psbC PE=1 SV=1	Photosystem II protein	PsbC, partial (chloroplast) [Spiranthes romanzoffiana]
HORMACHUnG04025000.1	expanded	Molecular Function: iron ion binding (GO:0005506),Molecular Function: electron carrier activity (GO:0009055),Biological Process: photosynthesis (GO:0015979),Molecular Function: heme binding (GO:0020037),Cellular Component: integral to thylakoid membrane (GO:0031361)	apocytochrome protein F; K02634 apocytochrome f (A)	Cytochrome f OS=Hordeum vulgare GN=petA PE=3 SV=1	Apocytochrome F, C-terminal	cytochrome f (chloroplast) [Hordeum vulgare subsp. vulgare]
HORMACH06G02916600.1	expanded	Molecular Function: iron ion binding (GO:0005506),Molecular Function: electron carrier activity (GO:0009055),Biological Process: photosynthesis (GO:0015979),Molecular Function: heme binding (GO:0020037),Cellular Component: integral to thylakoid membrane (GO:0031361)	apocytochrome protein F; K02634 apocytochrome f (A)	Cytochrome f OS=Hordeum vulgare GN=petA PE=3 SV=1	Apocytochrome F, C-terminal	cytochrome f (chloroplast) [Hordeum vulgare subsp. vulgare]
HORMACH03G01529000.1	expanded	Molecular Function: iron ion binding (GO:0005506),Molecular Function: electron carrier activity (GO:0009055),Biological Process: photosynthesis (GO:0015979),Molecular Function: heme binding (GO:0020037),Cellular Component: integral to thylakoid membrane (GO:0031361)	apocytochrome protein F; K02634 apocytochrome f (A)	Cytochrome f OS=Triticum aestivum GN=petA PE=3 SV=3	--	cytochrome f (chloroplast) [Hordeum vulgare subsp. vulgare]
HORMACH03G01794500.1	expanded	--	uncharacterized LOC103640346; K08592 sentrin-specific protease 1 [EC:3.4.22.68] (A)	--	--	hypothetical protein F775_33225 [Aegilops tauschii]
HORMACH04G01903600.1	expanded	Biological Process: proteolysis (GO:0006508),Molecular Function: cysteine-type peptidase activity (GO:0008234)	putative ubiquitin-like-specific protease 1B; K08592 sentrin-specific protease 1 [EC:3.4.22.68] (A)	Putative ubiquitin-like-specific protease 1B OS=Arabidopsis thaliana GN=ULP1B PE=5 SV=2	Ulp1 protease family, C-terminal catalytic domain	hypothetical protein TRIUR3_09115 [Triticum urartu]
HORMACH04G01996700.1	expanded	--	--	--	--	unnamed protein product [Triticum aestivum]
HORMACH07G03615000.1	expanded	--	--	--	--	Uncharacterized protein in xynA 3'region [Triticum urartu]
HORMACH05G02583300.1	expanded	Biological Process: proteolysis (GO:0006508),Molecular Function: cysteine-type peptidase activity (GO:0008234)	putative ubiquitin-like-specific protease 1B; K08592 sentrin-specific protease 1 [EC:3.4.22.68] (A)	Putative ubiquitin-like-specific protease 1B OS=Arabidopsis thaliana GN=ULP1B PE=5 SV=2	Ulp1 protease family, C-terminal catalytic domain	PREDICTED: uncharacterized protein LOC103640379 [Zea mays]
HORMACH01G00347800.1	expanded	--	putative ubiquitin-like-specific protease 1B; K08592 sentrin-specific protease 1 [EC:3.4.22.68] (A)	--	--	unnamed protein product [Triticum aestivum]
HORMACH04G02240600.1	expanded	Biological Process: proteolysis (GO:0006508),Molecular Function: cysteine-type peptidase activity (GO:0008234)	putative ubiquitin-like-specific protease 1B; K08592 sentrin-specific protease 1 [EC:3.4.22.68] (A)	Putative ubiquitin-like-specific protease 1B OS=Arabidopsis thaliana GN=ULP1B PE=5 SV=2	Ulp1 protease family, C-terminal catalytic domain	hypothetical protein F775_33225 [Aegilops tauschii]
HORMACH07G03614800.1	expanded	--	--	--	--	hypothetical protein F775_33225 [Aegilops tauschii]
HORMACH02G00631700.1	expanded	Biological Process: proteolysis (GO:0006508),Molecular Function: cysteine-type peptidase activity (GO:0008234)	uncharacterized LOC103640346; K08592 sentrin-specific protease 1 [EC:3.4.22.68] (A)	Putative ubiquitin-like-specific protease 1B OS=Arabidopsis thaliana GN=ULP1B PE=5 SV=2	Ulp1 protease family, C-terminal catalytic domain	hypothetical protein F775_33225 [Aegilops tauschii]
HORMACH01G00362000.1	expanded	--	--	--	--	hypothetical protein F775_33225 [Aegilops tauschii]
HORMACH04G02018100.1	expanded	--	glutathione S-transferase T3-like; K03083 glycogen synthase kinase 3 beta [EC:2.7.11.26] (A)	Glutathione S-transferase T3 OS=Arabidopsis thaliana GN=GSTT3 PE=2 SV=1	No apical meristem-associated C-terminal domain	PREDICTED: glutathione S-transferase T3-like [Setaria italica]
HORMACH06G03298500.1	expanded	--	glutathione S-transferase T3-like; K03083 glycogen synthase kinase 3 beta [EC:2.7.11.26] (A)	Glutathione S-transferase T3 OS=Arabidopsis thaliana GN=GSTT3 PE=2 SV=1	Myb/SANT-like DNA-binding domain	hypothetical protein OsI_04606 [Oryza sativa Indica Group]
HORMACH06G03283600.1	expanded	--	glutathione S-transferase T3-like; K03083 glycogen synthase kinase 3 beta [EC:2.7.11.26] (A)	Glutathione S-transferase T3 OS=Arabidopsis thaliana GN=GSTT3 PE=2 SV=1	Myb/SANT-like DNA-binding domain	hypothetical protein OsI_04606 [Oryza sativa Indica Group]
HORMACH04G01853600.1	expanded	--	thioredoxin reductase 2-like; K00384 thioredoxin reductase (NADPH) [EC:1.8.1.9] (A)	Glutathione S-transferase T3 OS=Arabidopsis thaliana GN=GSTT3 PE=2 SV=1	No apical meristem-associated C-terminal domain	hypothetical protein SORBIDRAFT_09g000860 [Sorghum bicolor]
HORMACH02G00851300.1	expanded	--	glutathione S-transferase T3-like; K03083 glycogen synthase kinase 3 beta [EC:2.7.11.26] (A)	Glutathione S-transferase T3 OS=Arabidopsis thaliana GN=GSTT3 PE=2 SV=1	Myb/SANT-like DNA-binding domain	hypothetical protein OsI_04606 [Oryza sativa Indica Group]
HORMACH07G03629500.1	expanded	--	glutathione S-transferase T3-like; K03083 glycogen synthase kinase 3 beta [EC:2.7.11.26] (A)	Glutathione S-transferase T3 OS=Arabidopsis thaliana GN=GSTT3 PE=2 SV=1	Myb/SANT-like DNA-binding domain	hypothetical protein OsI_04606 [Oryza sativa Indica Group]
HORMACH06G03269200.1	expanded	--	--	--	--	PREDICTED: uncharacterized protein LOC100846512 [Brachypodium distachyon]
HORMACH04G02168100.1	expanded	--	--	--	--	--
HORMACH04G02118900.1	expanded	Molecular Function: protein kinase activity (GO:0004672),Molecular Function: protein tyrosine kinase activity (GO:0004713),Molecular Function: ATP binding (GO:0005524),Biological Process: protein phosphorylation (GO:0006468)	putative cyclin-dependent kinase F-2; K08818 cell division cycle 2-like [EC:2.7.11.22] (A)	Putative cyclin-dependent kinase F-2 OS=Oryza sativa subsp. japonica GN=CDKF-2 PE=3 SV=1	Protein kinase domain	hypothetical protein F775_52614 [Aegilops tauschii]
HORMACH07G03646600.1	expanded	Molecular Function: protein kinase activity (GO:0004672),Molecular Function: protein tyrosine kinase activity (GO:0004713),Molecular Function: ATP binding (GO:0005524),Biological Process: protein phosphorylation (GO:0006468)	putative cyclin-dependent kinase F-2; K08818 cell division cycle 2-like [EC:2.7.11.22] (A)	Putative cyclin-dependent kinase F-2 OS=Oryza sativa subsp. japonica GN=CDKF-2 PE=3 SV=1	Protein kinase domain	hypothetical protein F775_52614 [Aegilops tauschii]
HORMACH02G01103000.1	expanded	--	--	--	--	unnamed protein product [Triticum aestivum]
HORMACH02G00861800.1	expanded	--	--	--	--	unnamed protein product [Triticum aestivum]
HORMACH02G00648600.1	expanded	--	--	--	--	unnamed protein product [Triticum aestivum]
HORMACH07G03846100.1	expanded	--	--	--	--	unnamed protein product [Triticum aestivum]
HORMACH07G03952300.1	expanded	--	--	--	--	predicted protein [Hordeum vulgare subsp. vulgare]
HORMACH07G03952200.1	expanded	--	--	--	--	predicted protein [Hordeum vulgare subsp. vulgare]
HORMACH02G01105800.1	expanded	--	--	--	--	unnamed protein product [Triticum aestivum]
HORMACH05G02414800.1	expanded	--	--	--	--	predicted protein [Hordeum vulgare subsp. vulgare]
HORMACH07G03592700.1	expanded	Molecular Function: iron ion binding (GO:0005506),Molecular Function: electron carrier activity (GO:0009055),Molecular Function: oxidoreductase activity, acting on paired donors, with incorporation or reduction of molecular oxygen (GO:0016705),Molecular Function: heme binding (GO:0020037),Biological Process: oxidation-reduction process (GO:0055114)	premnaspirodiene oxygenase-like; K00512 steroid 17alpha-monooxygenase / 17alpha-hydroxyprogesterone aldolase [EC:1.14.14.19 4.1.2.30] (A)	Ent-isokaurene C2-hydroxylase OS=Oryza sativa subsp. japonica GN=CYP71Z6 PE=1 SV=1	Cytochrome P450	predicted protein [Hordeum vulgare subsp. vulgare]
HORMACH01G00028500.1	expanded	Molecular Function: iron ion binding (GO:0005506),Molecular Function: electron carrier activity (GO:0009055),Molecular Function: oxidoreductase activity, acting on paired donors, with incorporation or reduction of molecular oxygen (GO:0016705),Molecular Function: heme binding (GO:0020037),Biological Process: oxidation-reduction process (GO:0055114)	premnaspirodiene oxygenase-like; K00512 steroid 17alpha-monooxygenase / 17alpha-hydroxyprogesterone aldolase [EC:1.14.14.19 4.1.2.30] (A)	5-epiaristolochene 1,3-dihydroxylase OS=Nicotiana tabacum GN=CYP71D20 PE=1 SV=2	Cytochrome P450	predicted protein, partial [Hordeum vulgare subsp. vulgare]
HORMACH02G00586100.1	expanded	Molecular Function: iron ion binding (GO:0005506),Molecular Function: electron carrier activity (GO:0009055),Molecular Function: oxidoreductase activity, acting on paired donors, with incorporation or reduction of molecular oxygen (GO:0016705),Molecular Function: heme binding (GO:0020037),Biological Process: oxidation-reduction process (GO:0055114)	premnaspirodiene oxygenase-like; K00512 steroid 17alpha-monooxygenase / 17alpha-hydroxyprogesterone aldolase [EC:1.14.14.19 4.1.2.30] (A)	Premnaspirodiene oxygenase OS=Hyoscyamus muticus GN=CYP71D55 PE=1 SV=1	Cytochrome P450	Cytochrome P450 71D10 [Triticum urartu]
HORMACH02G00556600.1	expanded	Molecular Function: iron ion binding (GO:0005506),Molecular Function: electron carrier activity (GO:0009055),Molecular Function: oxidoreductase activity, acting on paired donors, with incorporation or reduction of molecular oxygen (GO:0016705),Molecular Function: heme binding (GO:0020037),Biological Process: oxidation-reduction process (GO:0055114)	premnaspirodiene oxygenase-like; K00512 steroid 17alpha-monooxygenase / 17alpha-hydroxyprogesterone aldolase [EC:1.14.14.19 4.1.2.30] (A)	Cytochrome P450 71AV8 OS=Cichorium intybus GN=CYP71AV8 PE=2 SV=1	Cytochrome P450	predicted protein [Hordeum vulgare subsp. vulgare]
HORMACH03G01388800.1	expanded	--	--	--	--	unknown protein [Triticum aestivum]
HORMACH06G02997100.1	expanded	--	--	--	--	unknown protein [Triticum aestivum]
HORMACH03G01344600.1	expanded	--	--	--	--	unknown protein [Triticum aestivum]
HORMACH07G03480500.1	expanded	--	--	--	--	unknown protein [Triticum aestivum]
HORMACH04G01969500.1	expanded	Molecular Function: NADH dehydrogenase (ubiquinone) activity (GO:0008137),Biological Process: ATP synthesis coupled electron transport (GO:0042773),Biological Process: oxidation-reduction process (GO:0055114)	nad2, OrsajM_p52; NADH dehydrogenase subunit 2; K03879 NADH-ubiquinone oxidoreductase chain 2 [EC:1.6.5.3] (A)	NADH-ubiquinone oxidoreductase chain 2 OS=Oenothera berteroana GN=ND2 PE=2 SV=2	Proton-conducting membrane transporter	NADH-ubiquinone oxidoreductase chain 2 [Triticum urartu]
HORMACH05G02502300.1	expanded	Molecular Function: NADH dehydrogenase (ubiquinone) activity (GO:0008137),Biological Process: ATP synthesis coupled electron transport (GO:0042773),Biological Process: oxidation-reduction process (GO:0055114)	nad2, OrsajM_p52; NADH dehydrogenase subunit 2; K03879 NADH-ubiquinone oxidoreductase chain 2 [EC:1.6.5.3] (A)	NADH-ubiquinone oxidoreductase chain 2 OS=Oenothera berteroana GN=ND2 PE=2 SV=2	Proton-conducting membrane transporter	NADH-ubiquinone oxidoreductase chain 2 [Triticum urartu]
HORMACHUnG04097300.1	expanded	--	--	--	--	hypothetical protein OsI_25652 [Oryza sativa Indica Group]
HORMACH03G01547800.1	expanded	--	--	--	--	hypothetical protein F775_03614 [Aegilops tauschii]
HORMACH03G01573800.1	expanded	--	--	F-box protein At5g03100 OS=Arabidopsis thaliana GN=At5g03100 PE=2 SV=1	--	PREDICTED: F-box/LRR-repeat protein At3g26922-like [Brachypodium distachyon]
HORMACH02G00782200.1	expanded	--	--	F-box protein At5g03100 OS=Arabidopsis thaliana GN=At5g03100 PE=2 SV=1	--	PREDICTED: LOW QUALITY PROTEIN: F-box/FBD/LRR-repeat protein At3g26920-like [Oryza brachyantha]
HORMACH05G02359400.1	expanded	--	--	--	--	PREDICTED: LOW QUALITY PROTEIN: F-box/FBD/LRR-repeat protein At3g26920-like [Oryza brachyantha]
HORMACH02G00853200.1	expanded	--	--	Putative FBD-associated F-box protein At3g12840 OS=Arabidopsis thaliana GN=At3g12840 PE=3 SV=1	--	PREDICTED: F-box/FBD/LRR-repeat protein At1g13570-like [Brachypodium distachyon]
HORMACH05G02517300.1	expanded	--	--	--	--	hypothetical protein SORBIDRAFT_09g001950 [Sorghum bicolor]
HORMACH03G01435500.1	expanded	--	--	Putative F-box/LRR-repeat protein At5g02700 OS=Arabidopsis thaliana GN=At5g02700 PE=4 SV=1	--	hypothetical protein F775_18450 [Aegilops tauschii]
HORMACH07G03848700.1	expanded	--	--	--	--	hypothetical protein SORBIDRAFT_09g001950 [Sorghum bicolor]
HORMACH05G02425300.1	expanded	--	--	Putative FBD-associated F-box protein At3g12840 OS=Arabidopsis thaliana GN=At3g12840 PE=3 SV=1	--	PREDICTED: F-box/FBD/LRR-repeat protein At1g13570-like [Brachypodium distachyon]
HORMACH01G00093600.1	expanded	Molecular Function: protein binding (GO:0005515)	--	Putative F-box/FBD/LRR-repeat protein At1g16940 OS=Arabidopsis thaliana GN=At1g16940 PE=3 SV=1	--	hypothetical protein F775_18450 [Aegilops tauschii]
HORMACH06G03033800.1	expanded	--	--	--	--	hypothetical protein F775_03614 [Aegilops tauschii]
HORMACH04G02105100.1	expanded	--	--	--	--	hypothetical protein SORBIDRAFT_09g001950 [Sorghum bicolor]
HORMACH02G00745800.1	expanded	Molecular Function: protein binding (GO:0005515)	--	F-box/FBD/LRR-repeat protein At1g78750 OS=Arabidopsis thaliana GN=At1g78750 PE=2 SV=1	F-box domain	hypothetical protein OsI_25654 [Oryza sativa Indica Group]
HORMACH01G00049400.1	expanded	--	--	--	Caulimovirus viroplasmin	predicted protein [Hordeum vulgare subsp. vulgare]
HORMACH06G02916500.1	expanded	--	--	--	--	predicted protein [Hordeum vulgare subsp. vulgare]
HORMACH02G00822000.1	expanded	--	--	--	--	predicted protein [Hordeum vulgare subsp. vulgare]
HORMACH04G02147500.1	expanded	--	--	--	--	predicted protein [Hordeum vulgare subsp. vulgare]
HORMACH04G02138400.1	expanded	--	--	--	--	predicted protein [Hordeum vulgare subsp. vulgare]
HORMACH03G01226100.1	expanded	--	--	--	--	predicted protein [Hordeum vulgare subsp. vulgare]
HORMACH07G03540900.1	expanded	--	--	--	--	predicted protein [Hordeum vulgare subsp. vulgare]
HORMACH06G03158900.1	expanded	--	--	--	Caulimovirus viroplasmin	predicted protein [Hordeum vulgare subsp. vulgare]
HORMACH04G02138300.1	expanded	--	--	--	--	predicted protein [Hordeum vulgare subsp. vulgare]
HORMACHUnG04022700.1	expanded	--	--	--	--	predicted protein [Hordeum vulgare subsp. vulgare]
HORMACH02G01130800.1	expanded	--	--	--	Caulimovirus viroplasmin	predicted protein [Hordeum vulgare subsp. vulgare]
HORMACH07G03459300.1	expanded	--	--	--	Caulimovirus viroplasmin	predicted protein [Hordeum vulgare subsp. vulgare]
HORMACH07G03817700.1	expanded	--	--	--	--	predicted protein [Hordeum vulgare subsp. vulgare]
HORMACH05G02654000.1	expanded	--	--	--	--	predicted protein [Hordeum vulgare subsp. vulgare]
HORMACH02G00936800.1	expanded	--	--	--	--	predicted protein [Hordeum vulgare subsp. vulgare]
HORMACH05G02869500.1	expanded	--	--	--	--	--
HORMACH05G02869400.1	expanded	--	--	--	--	hypothetical protein F775_01693 [Aegilops tauschii]
HORMACH02G00740800.1	expanded	--	--	--	--	hypothetical protein F775_01694 [Aegilops tauschii]
HORMACH02G00637600.1	expanded	--	--	--	--	hypothetical protein F775_01694 [Aegilops tauschii]
HORMACH02G00632500.1	expanded	--	--	--	--	hypothetical protein F775_01636 [Aegilops tauschii]
HORMACH03G01328800.1	expanded	--	--	--	--	hypothetical protein F775_01693 [Aegilops tauschii]
HORMACH04G01938200.1	expanded	--	--	--	--	hypothetical protein F775_01693 [Aegilops tauschii]
HORMACH07G03977900.1	expanded	--	--	--	--	hypothetical protein F775_00944 [Aegilops tauschii]
HORMACH07G03455100.1	expanded	--	--	--	--	hypothetical protein F775_00944 [Aegilops tauschii]
HORMACH05G02767300.1	expanded	--	--	--	--	hypothetical protein F775_01694 [Aegilops tauschii]
HORMACH07G03830800.1	expanded	--	--	--	--	hypothetical protein F775_01636 [Aegilops tauschii]
HORMACH07G03855200.1	expanded	Molecular Function: protein binding (GO:0005515)	--	--	PB1 domain	hypothetical protein F775_01636 [Aegilops tauschii]
HORMACH05G02861400.1	expanded	--	--	--	--	hypothetical protein F775_01694 [Aegilops tauschii]
HORMACH07G03978000.1	expanded	Molecular Function: protein binding (GO:0005515)	--	--	PB1 domain	hypothetical protein F775_01636 [Aegilops tauschii]
HORMACH05G02418400.1	expanded	Molecular Function: protein binding (GO:0005515)	--	--	PB1 domain	hypothetical protein F775_00944 [Aegilops tauschii]
HORMACH03G01640100.1	expanded	--	--	--	--	hypothetical protein TRIUR3_28952 [Triticum urartu]
HORMACH04G01800800.1	expanded	--	--	--	--	hypothetical protein F775_20340 [Aegilops tauschii]
HORMACH05G02749500.1	expanded	--	--	--	--	Phytosulfokines 5 [Triticum urartu]
HORMACH05G02371900.1	expanded	--	--	--	--	Phytosulfokines 5 [Triticum urartu]
HORMACH05G02650800.1	expanded	--	--	--	--	Pyrophosphate-energized vacuolar membrane proton pump [Aegilops tauschii]
HORMACH01G00153300.1	expanded	--	--	--	--	Phytosulfokines 5 [Triticum urartu]
HORMACH05G02616000.1	expanded	--	--	--	--	unnamed protein product [Triticum aestivum]
HORMACH02G01165200.1	expanded	--	--	--	--	Phytosulfokines 5 [Triticum urartu]
HORMACH07G03891200.1	expanded	--	--	--	--	unnamed protein product [Triticum aestivum]
HORMACH06G02961800.1	expanded	--	--	--	--	hypothetical protein F775_20340 [Aegilops tauschii]
HORMACH05G02593800.1	expanded	--	--	--	--	Phytosulfokines 5 [Triticum urartu]
HORMACH04G02229800.1	expanded	--	--	--	--	Phytosulfokines 5 [Triticum urartu]
HORMACH07G03599100.1	expanded	--	--	--	--	Phytosulfokines 5 [Triticum urartu]
HORMACH03G01249000.1	expanded	--	--	--	--	Phytosulfokines 5 [Triticum urartu]
HORMACH04G01871900.1	expanded	--	--	--	--	unnamed protein product [Triticum aestivum]
HORMACH01G00264000.1	expanded	--	--	--	--	hypothetical protein PHAVU_003G113100g [Phaseolus vulgaris]
HORMACH02G00689300.1	expanded	--	--	--	--	ORF40s [Pinus koraiensis]
HORMACH07G03976300.1	expanded	--	--	--	--	hypothetical protein PHAVU_003G113100g [Phaseolus vulgaris]
HORMACH07G03766500.1	expanded	--	--	--	--	hypothetical protein PHAVU_003G113100g [Phaseolus vulgaris]
HORMACH07G03723000.1	expanded	--	--	--	--	ORF40s [Pinus koraiensis]
HORMACH02G00539000.1	expanded	--	--	--	--	ORF40s [Pinus koraiensis]
HORMACH05G02390100.1	expanded	--	--	--	--	hypothetical protein PHAVU_003G113100g [Phaseolus vulgaris]
HORMACH01G00264400.1	expanded	--	--	--	--	hypothetical protein PHAVU_003G113100g [Phaseolus vulgaris]
HORMACH02G01094900.1	expanded	--	--	--	--	hypothetical protein PHAVU_003G113100g [Phaseolus vulgaris]
HORMACH05G02832700.1	expanded	--	--	--	--	Conserved protein [Lactobacillus rhamnosus Lc 705]
HORMACH07G03658900.1	expanded	--	--	--	--	hypothetical protein PHAVU_003G113100g [Phaseolus vulgaris]
HORMACH04G01918800.1	expanded	--	--	--	--	hypothetical protein PHAVU_003G113100g [Phaseolus vulgaris]
HORMACH01G00058100.1	expanded	--	--	--	--	ORF40s [Pinus koraiensis]
HORMACH02G01006800.1	expanded	--	--	--	--	hypothetical protein PHAVU_003G113100g [Phaseolus vulgaris]
HORMACH05G02870300.1	expanded	--	--	--	--	hypothetical protein PHAVU_003G113100g [Phaseolus vulgaris]
HORMACH01G00314500.1	expanded	--	--	--	--	hypothetical protein F775_22818 [Aegilops tauschii]
HORMACH03G01258900.1	expanded	--	--	--	--	hypothetical protein F775_22818 [Aegilops tauschii]
HORMACH06G03355900.1	expanded	--	--	--	--	hypothetical protein F775_22818 [Aegilops tauschii]
HORMACH02G01189700.1	expanded	--	--	--	--	unnamed protein product [Triticum aestivum]
HORMACH02G01189800.1	expanded	--	--	--	Plant transposase (Ptta/En/Spm family)	hypothetical protein F775_22818 [Aegilops tauschii]
HORMACH07G03965700.1	expanded	Molecular Function: DNA binding (GO:0003677),Molecular Function: DNA-directed RNA polymerase activity (GO:0003899),Biological Process: transcription, DNA-dependent (GO:0006351),Molecular Function: ribonucleoside binding (GO:0032549)	rpoB, BrdiC_p015; RNA polymerase beta subunit; K03043 DNA-directed RNA polymerase subunit beta [EC:2.7.7.6] (A)	DNA-directed RNA polymerase subunit beta OS=Triticum aestivum GN=rpoB PE=3 SV=1	RNA polymerase beta subunit external 1 domain	unnamed protein product [Triticum aestivum]
HORMACH01G00343300.1	expanded	Molecular Function: DNA binding (GO:0003677),Molecular Function: DNA-directed RNA polymerase activity (GO:0003899),Biological Process: transcription, DNA-dependent (GO:0006351),Molecular Function: ribonucleoside binding (GO:0032549)	SORBIDRAFT_03g020184, Sb03g020184; hypothetical protein; K03043 DNA-directed RNA polymerase subunit beta [EC:2.7.7.6] (A)	DNA-directed RNA polymerase subunit beta OS=Lolium perenne GN=rpoB PE=3 SV=1	RNA polymerase beta subunit	hypothetical protein SORBIDRAFT_03g020184 [Sorghum bicolor]
HORMACHUnG04032300.1	expanded	Molecular Function: DNA binding (GO:0003677),Molecular Function: DNA-directed RNA polymerase activity (GO:0003899),Biological Process: transcription, DNA-dependent (GO:0006351),Molecular Function: ribonucleoside binding (GO:0032549)	rpoB, BrdiC_p015; RNA polymerase beta subunit; K03043 DNA-directed RNA polymerase subunit beta [EC:2.7.7.6] (A)	DNA-directed RNA polymerase subunit beta OS=Triticum aestivum GN=rpoB PE=3 SV=1	RNA polymerase beta subunit external 1 domain	RNA polymerase beta subunit (plastid) [Hordeum jubatum]
HORMACHUnG04015000.1	expanded	Molecular Function: DNA binding (GO:0003677),Molecular Function: DNA-directed RNA polymerase activity (GO:0003899),Biological Process: transcription, DNA-dependent (GO:0006351),Molecular Function: ribonucleoside binding (GO:0032549)	rpoB, BrdiC_p015; RNA polymerase beta subunit; K03043 DNA-directed RNA polymerase subunit beta [EC:2.7.7.6] (A)	DNA-directed RNA polymerase subunit beta OS=Triticum aestivum GN=rpoB PE=3 SV=1	RNA polymerase beta subunit external 1 domain	RNA polymerase beta subunit (plastid) [Hordeum jubatum]
HORMACH01G00417200.1	expanded	--	--	--	--	Os07g0418100 [Oryza sativa Japonica Group]
HORMACH06G03128800.1	expanded	--	--	--	--	--
HORMACH06G03075900.1	expanded	--	--	--	--	Bifunctional dihydroflavonol 4-reductase/flavanone 4-reductase [Triticum urartu]
HORMACH03G01529200.1	expanded	--	--	--	--	hypothetical protein TRIUR3_19933 [Triticum urartu]
HORMACH01G00472300.1	expanded	--	--	--	--	hypothetical protein TRIUR3_19933 [Triticum urartu]
HORMACH03G01269200.1	expanded	--	--	--	--	hypothetical protein TRIUR3_19933 [Triticum urartu]
HORMACH01G00227300.1	expanded	--	--	--	--	hypothetical protein TRIUR3_19933 [Triticum urartu]
HORMACH05G02712000.1	expanded	--	--	--	--	Uncharacterized protein C24B11.05 [Triticum urartu]
HORMACH02G00926400.1	expanded	--	--	--	--	hypothetical protein TRIUR3_19933 [Triticum urartu]
HORMACH05G02698500.1	expanded	--	--	--	--	hypothetical protein TRIUR3_19933 [Triticum urartu]
HORMACH06G03095800.1	expanded	--	--	--	--	hypothetical protein TRIUR3_19933 [Triticum urartu]
HORMACH05G02558300.1	expanded	--	--	--	--	DNA replication licensing factor MCM9 [Aegilops tauschii]
HORMACH04G01926100.1	expanded	--	--	--	--	hypothetical protein TRIUR3_19933 [Triticum urartu]
HORMACH02G01159200.1	expanded	--	--	--	--	hypothetical protein TRIUR3_19933 [Triticum urartu]
HORMACH04G01882500.1	expanded	--	--	--	--	hypothetical protein TRIUR3_19933 [Triticum urartu]
HORMACH07G03474500.1	expanded	--	--	--	--	hypothetical protein TRIUR3_19933 [Triticum urartu]
HORMACH07G03877000.1	expanded	--	Os05g0490000; K14786 protein KRI1 (A)	--	KRI1-like family C-terminal	Os05g0490000 [Oryza sativa Japonica Group]
HORMACH05G02862800.1	expanded	--	Os05g0490000; K14786 protein KRI1 (A)	Protein KRI1 homolog OS=Homo sapiens GN=KRI1 PE=1 SV=3	KRI1-like family C-terminal	Os05g0490000 [Oryza sativa Japonica Group]
HORMACH06G03302100.1	expanded	--	Os05g0490000; K14786 protein KRI1 (A)	Protein KRI1 homolog OS=Homo sapiens GN=KRI1 PE=1 SV=3	KRI1-like family C-terminal	Os05g0490000 [Oryza sativa Japonica Group]
HORMACH07G03516900.1	expanded	--	Os05g0490000; K14786 protein KRI1 (A)	--	KRI1-like family C-terminal	Os05g0490000 [Oryza sativa Japonica Group]
HORMACH05G02296600.1	expanded	--	Os05g0490000; K14786 protein KRI1 (A)	--	KRI1-like family C-terminal	Os05g0490000 [Oryza sativa Japonica Group]
HORMACH06G02964100.1	expanded	--	Os05g0490000; KRR1 interacting protein 1 domain containing protein.; K14786 protein KRI1 (A)	--	KRI1-like family C-terminal	Os05g0490000 [Oryza sativa Japonica Group]
HORMACH04G02187600.1	expanded	--	Os05g0490000; K14786 protein KRI1 (A)	--	KRI1-like family C-terminal	Os05g0490000 [Oryza sativa Japonica Group]
HORMACH07G03978400.1	expanded	--	Os05g0490000; KRR1 interacting protein 1 domain containing protein.; K14786 protein KRI1 (A)	--	--	Os05g0490000 [Oryza sativa Japonica Group]
HORMACH04G02069700.1	expanded	--	Os05g0490000; K14786 protein KRI1 (A)	--	KRI1-like family C-terminal	Os05g0490000 [Oryza sativa Japonica Group]
HORMACH03G01546000.1	expanded	--	Os05g0490000; K14786 protein KRI1 (A)	Protein KRI1 homolog OS=Homo sapiens GN=KRI1 PE=1 SV=3	KRI1-like family C-terminal	Os05g0490000 [Oryza sativa Japonica Group]
HORMACH01G00082400.1	expanded	--	protein KRI1 homolog; K14786 protein KRI1 (A)	--	KRI1-like family C-terminal	PREDICTED: protein KRI1 homolog [Oryza brachyantha]
HORMACH03G01270600.1	expanded	--	Os05g0490000; K14786 protein KRI1 (A)	--	--	Os05g0490000 [Oryza sativa Japonica Group]
HORMACH07G03877200.1	expanded	--	Os05g0490000; K14786 protein KRI1 (A)	--	KRI1-like family C-terminal	Os05g0490000 [Oryza sativa Japonica Group]
HORMACH07G03539300.1	expanded	--	Os05g0490000; K14786 protein KRI1 (A)	--	--	Os05g0490000 [Oryza sativa Japonica Group]
HORMACH02G01149400.1	expanded	--	--	--	--	hypothetical protein F775_18469 [Aegilops tauschii]
HORMACH07G03655600.1	expanded	--	--	--	--	hypothetical protein F775_09166 [Aegilops tauschii]
HORMACH07G03484000.1	expanded	Molecular Function: nucleic acid binding (GO:0003676),Molecular Function: zinc ion binding (GO:0008270)	--	--	--	hypothetical protein F775_18469 [Aegilops tauschii]
HORMACH07G03763400.1	expanded	Molecular Function: nucleic acid binding (GO:0003676),Molecular Function: zinc ion binding (GO:0008270)	--	--	--	hypothetical protein TRIUR3_22985 [Triticum urartu]
HORMACH06G03289200.1	expanded	--	--	--	--	hypothetical protein F775_18469 [Aegilops tauschii]
HORMACH04G02107100.1	expanded	Molecular Function: zinc ion binding (GO:0008270)	--	--	--	hypothetical protein F775_09166 [Aegilops tauschii]
HORMACH06G02952400.1	expanded	Molecular Function: nucleic acid binding (GO:0003676),Molecular Function: zinc ion binding (GO:0008270)	--	--	--	hypothetical protein F775_18469 [Aegilops tauschii]
HORMACH07G03437300.1	expanded	--	--	--	--	hypothetical protein F775_18469 [Aegilops tauschii]
HORMACH02G00575300.1	expanded	Molecular Function: methyltransferase activity (GO:0008168),Molecular Function: O-methyltransferase activity (GO:0008171),Molecular Function: protein dimerization activity (GO:0046983)	iomt2; isoflavone 7-O-methyltransferase-like; K13262 isoflavone-7-O-methyltransferase [EC:2.1.1.150] (A)	O-methyltransferase ZRP4 OS=Zea mays GN=ZRP4 PE=2 SV=1	Dimerisation domain	O-methyltransferase ZRP4 [Aegilops tauschii]
HORMACH04G02229400.1	expanded	Molecular Function: methyltransferase activity (GO:0008168),Molecular Function: O-methyltransferase activity (GO:0008171),Molecular Function: protein dimerization activity (GO:0046983)	OMT2.1; O-methyltransferase; K16040 trans-resveratrol di-O-methyltransferase [EC:2.1.1.240] (A)	O-methyltransferase ZRP4 OS=Zea mays GN=ZRP4 PE=2 SV=1	Dimerisation domain	predicted protein [Hordeum vulgare subsp. vulgare]
HORMACH02G00575900.1	expanded	Molecular Function: O-methyltransferase activity (GO:0008171),Molecular Function: protein dimerization activity (GO:0046983)	OMT2.1; O-methyltransferase; K16040 trans-resveratrol di-O-methyltransferase [EC:2.1.1.240] (A)	O-methyltransferase ZRP4 OS=Zea mays GN=ZRP4 PE=2 SV=1	Dimerisation domain	predicted protein [Hordeum vulgare subsp. vulgare]
HORMACH02G00575500.1	expanded	Molecular Function: methyltransferase activity (GO:0008168),Molecular Function: O-methyltransferase activity (GO:0008171),Molecular Function: protein dimerization activity (GO:0046983)	iomt2; isoflavone 7-O-methyltransferase-like; K13262 isoflavone-7-O-methyltransferase [EC:2.1.1.150] (A)	O-methyltransferase ZRP4 OS=Zea mays GN=ZRP4 PE=2 SV=1	Dimerisation domain	O-methyltransferase ZRP4 [Aegilops tauschii]
HORMACH07G03658700.1	expanded	--	--	Uncharacterized protein ycf68 OS=Oryza sativa subsp. japonica GN=ycf68-1 PE=3 SV=1	Protein of unknown function (DUF2647)	hypothetical chloroplast RF68 [Danthonia californica]
HORMACH01G00263900.1	expanded	--	--	Uncharacterized protein ycf68 OS=Oryza sativa subsp. japonica GN=ycf68-1 PE=3 SV=1	Protein of unknown function (DUF2647)	hypothetical chloroplast RF68 [Danthonia californica]
HORMACH07G03976100.1	expanded	--	--	Uncharacterized protein ycf68 OS=Oryza sativa subsp. japonica GN=ycf68-1 PE=3 SV=1	Protein of unknown function (DUF2647)	hypothetical chloroplast RF68 [Danthonia californica]
HORMACH05G02389900.1	expanded	--	--	Uncharacterized protein ycf68 OS=Oryza sativa subsp. japonica GN=ycf68-1 PE=3 SV=1	Protein of unknown function (DUF2647)	hypothetical chloroplast RF68 [Danthonia californica]
HORMACH07G03495700.1	expanded	--	--	--	--	PREDICTED: uncharacterized protein LOC104581642 [Brachypodium distachyon]
HORMACH03G01280700.1	expanded	--	--	--	--	PREDICTED: uncharacterized protein LOC104581642 [Brachypodium distachyon]
HORMACHUnG04097800.1	expanded	--	--	--	--	--
HORMACH01G00139800.1	expanded	--	--	--	--	PREDICTED: uncharacterized protein LOC104581642 [Brachypodium distachyon]
HORMACH06G02947500.1	expanded	--	--	--	--	PREDICTED: uncharacterized protein LOC104581642 [Brachypodium distachyon]
HORMACH07G03526200.1	expanded	--	--	--	--	--
HORMACH05G02688500.1	expanded	--	--	--	--	PREDICTED: uncharacterized protein LOC104581642 [Brachypodium distachyon]
HORMACH01G00280900.1	expanded	--	--	--	--	PREDICTED: uncharacterized protein LOC104581642 [Brachypodium distachyon]
HORMACHUnG04096300.1	expanded	--	--	--	--	PREDICTED: uncharacterized protein LOC104581642 [Brachypodium distachyon]
HORMACH05G02727700.1	expanded	--	--	--	--	hypothetical protein TRIUR3_12139 [Triticum urartu]
HORMACH06G03033600.1	expanded	--	--	--	--	PREDICTED: uncharacterized protein LOC104581642 [Brachypodium distachyon]
HORMACH03G01628000.1	expanded	--	--	--	--	Apoptosis-inducing factor 2 [Triticum urartu]
HORMACH07G03841500.1	expanded	--	--	--	--	Pentatricopeptide repeat-containing protein [Aegilops tauschii]
HORMACH03G01774800.1	expanded	--	--	--	--	ABC transporter E family member 2 [Aegilops tauschii]
HORMACH06G03263900.1	expanded	--	--	--	--	hypothetical protein F775_12846 [Aegilops tauschii]
HORMACH04G01863500.1	expanded	Molecular Function: serine-type carboxypeptidase activity (GO:0004185),Biological Process: proteolysis (GO:0006508)	serine carboxypeptidase-like 18; K16296 serine carboxypeptidase-like clade I [EC:3.4.16.-] (A)	Serine carboxypeptidase-like 16 OS=Arabidopsis thaliana GN=SCPL16 PE=2 SV=1	--	hypothetical protein F775_17490 [Aegilops tauschii]
HORMACH01G00450900.1	expanded	--	--	--	--	Endo-1,3(4)-beta-glucanase 1 [Aegilops tauschii]
HORMACH01G00258300.1	expanded	--	--	--	--	hypothetical protein F775_31167 [Aegilops tauschii]
HORMACH07G03866800.1	expanded	--	--	--	--	Pentatricopeptide repeat-containing protein [Aegilops tauschii]
HORMACH03G01304200.1	expanded	--	--	--	--	Pentatricopeptide repeat-containing protein [Aegilops tauschii]
HORMACH06G03181700.1	expanded	--	--	--	--	Pentatricopeptide repeat-containing protein [Aegilops tauschii]
HORMACH04G02264100.1	expanded	--	--	Protein EGG APPARATUS-1 OS=Zea mays GN=Ea1 PE=2 SV=1	--	Pentatricopeptide repeat-containing protein [Aegilops tauschii]
HORMACH01G00251400.1	expanded	--	--	--	--	hypothetical protein F775_31167 [Aegilops tauschii]
HORMACH06G03076000.1	expanded	--	--	--	--	hypothetical protein F775_31167 [Aegilops tauschii]
HORMACH07G03605500.1	expanded	--	--	--	--	hypothetical protein F775_31167 [Aegilops tauschii]
HORMACH04G02059600.1	expanded	--	--	--	--	--
HORMACH04G01880100.1	expanded	--	--	--	--	hypothetical protein TRIUR3_33121 [Triticum urartu]
HORMACH05G02651600.1	expanded	--	--	--	--	hypothetical protein TRIUR3_33121 [Triticum urartu]
HORMACH04G02003300.1	expanded	--	--	--	--	hypothetical protein TRIUR3_33121 [Triticum urartu]
HORMACH06G03011300.1	expanded	--	--	--	--	--
HORMACH04G01971200.1	expanded	--	--	--	--	--
HORMACH02G00752100.1	expanded	--	--	--	--	hypothetical protein TRIUR3_33121 [Triticum urartu]
HORMACHUnG04061600.1	expanded	--	--	--	Zinc knuckle	hypothetical protein TRIUR3_33121 [Triticum urartu]
HORMACH05G02722400.1	expanded	--	--	--	--	--
HORMACH05G02644000.1	expanded	--	uncharacterized LOC100828831; K08738 cytochrome c (A)	--	--	hypothetical protein TRIUR3_33121 [Triticum urartu]
HORMACH06G03311400.1	expanded	--	--	--	--	hypothetical protein TRIUR3_33121 [Triticum urartu]
HORMACH02G00533200.1	expanded	--	--	--	--	hypothetical protein TRIUR3_33121 [Triticum urartu]
HORMACH01G00420100.1	expanded	--	--	--	--	--
HORMACH01G00074100.1	expanded	Molecular Function: structural constituent of ribosome (GO:0003735),Cellular Component: ribosome (GO:0005840),Biological Process: translation (GO:0006412)	rps19, BrdiC_p066; ribosomal protein S19; K02965 small subunit ribosomal protein S19 (A)	30S ribosomal protein S19, chloroplastic OS=Triticum aestivum GN=rps19-A PE=3 SV=2	Ribosomal protein S19	ribosomal protein S19 (chloroplast) [Elymus nutans x Kengyilia melanthera]
HORMACH02G01199300.1	expanded	Molecular Function: structural constituent of ribosome (GO:0003735),Cellular Component: ribosome (GO:0005840),Biological Process: translation (GO:0006412)	rps19, BrdiC_p066; ribosomal protein S19; K02965 small subunit ribosomal protein S19 (A)	30S ribosomal protein S19, chloroplastic OS=Triticum aestivum GN=rps19-A PE=3 SV=2	Ribosomal protein S19	ribosomal protein S19 (chloroplast) [Elymus nutans x Kengyilia melanthera]
HORMACH02G01198700.1	expanded	Molecular Function: structural constituent of ribosome (GO:0003735),Cellular Component: ribosome (GO:0005840),Biological Process: translation (GO:0006412)	rps19, BrdiC_p066; ribosomal protein S19; K02965 small subunit ribosomal protein S19 (A)	30S ribosomal protein S19, chloroplastic OS=Triticum aestivum GN=rps19-A PE=3 SV=2	Ribosomal protein S19	ribosomal protein S19 (chloroplast) [Elymus nutans x Kengyilia melanthera]
HORMACH05G02331300.1	expanded	--	--	--	--	hypothetical protein F775_00281 [Aegilops tauschii]
HORMACH06G03231800.1	expanded	--	--	--	--	hypothetical protein F775_00281 [Aegilops tauschii]
HORMACH05G02347500.1	expanded	--	--	--	--	hypothetical protein F775_00281 [Aegilops tauschii]
HORMACH06G03268500.1	expanded	--	--	--	--	hypothetical protein F775_00281 [Aegilops tauschii]
HORMACH04G01817400.1	expanded	--	--	--	--	hypothetical protein F775_00281 [Aegilops tauschii]
HORMACH05G02347600.1	expanded	--	--	--	--	hypothetical protein F775_00281 [Aegilops tauschii]
HORMACH03G01298500.1	expanded	--	--	--	--	hypothetical protein F775_00281 [Aegilops tauschii]
HORMACH05G02662900.1	expanded	--	--	--	--	hypothetical protein F775_25706 [Aegilops tauschii]
HORMACH01G00357900.1	expanded	--	--	--	--	hypothetical protein F775_25706 [Aegilops tauschii]
HORMACH07G03631400.1	expanded	--	--	--	--	hypothetical protein F775_25706 [Aegilops tauschii]
HORMACH02G01131800.1	expanded	--	--	--	--	hypothetical protein F775_25706 [Aegilops tauschii]
HORMACH07G03508200.1	expanded	--	--	--	--	hypothetical protein F775_25706 [Aegilops tauschii]
HORMACH04G01888400.1	expanded	--	--	--	--	hypothetical protein F775_25706 [Aegilops tauschii]
HORMACH07G03732700.1	expanded	--	--	--	--	hypothetical protein F775_25706 [Aegilops tauschii]
HORMACH01G00311000.1	expanded	--	--	--	--	hypothetical protein F775_25706 [Aegilops tauschii]
HORMACH07G03523000.1	expanded	--	--	--	--	hypothetical protein F775_25706 [Aegilops tauschii]
HORMACH01G00393600.1	expanded	--	--	--	--	hypothetical protein F775_25706 [Aegilops tauschii]
HORMACH04G02106100.1	expanded	--	--	--	--	hypothetical protein TRIUR3_30728 [Triticum urartu]
HORMACH06G02997000.1	expanded	--	--	--	--	unknown protein [Triticum aestivum]
HORMACH03G01548100.1	expanded	--	--	--	--	35 kDa SR repressor protein [Aegilops tauschii]
HORMACH07G03536800.1	expanded	--	--	--	--	unknown protein [Triticum aestivum]
HORMACH03G01411800.1	expanded	--	--	--	--	--
HORMACH06G03209400.1	expanded	--	--	--	--	unknown protein [Triticum aestivum]
HORMACH02G00635900.1	expanded	--	--	--	--	unknown protein [Triticum aestivum]
HORMACH05G02825600.1	expanded	--	--	--	--	hypothetical protein TRIUR3_30728 [Triticum urartu]
HORMACH07G03480600.1	expanded	--	--	--	--	hypothetical protein [Triticum turgidum subsp. durum]
HORMACH03G01477200.1	expanded	--	--	--	--	--
HORMACH07G03671700.1	expanded	--	--	--	--	--
HORMACH05G02407200.1	expanded	--	--	--	--	hypothetical protein [Triticum turgidum subsp. durum]
HORMACH07G03749000.1	expanded	--	--	--	--	Putative histone-lysine N-methyltransferase ATXR3 [Aegilops tauschii]
HORMACH07G03631900.1	expanded	--	--	--	--	hypothetical protein F775_00331 [Aegilops tauschii]
HORMACH02G01166200.1	expanded	--	--	--	--	hypothetical protein F775_00331 [Aegilops tauschii]
HORMACH01G00476900.1	expanded	--	--	--	--	DEAD-box ATP-dependent RNA helicase 37 [Aegilops tauschii]
HORMACH07G03936900.1	expanded	--	--	--	--	hypothetical protein F775_00331 [Aegilops tauschii]
HORMACH02G00803000.1	expanded	--	--	--	--	--
HORMACH07G03387700.1	expanded	--	--	--	--	DEAD-box ATP-dependent RNA helicase 37 [Aegilops tauschii]
HORMACH07G03631800.1	expanded	--	--	--	--	--
HORMACH05G02378900.1	expanded	--	--	--	--	DEAD-box ATP-dependent RNA helicase 37 [Aegilops tauschii]
HORMACH03G01207900.1	expanded	--	--	--	--	DEAD-box ATP-dependent RNA helicase 37 [Aegilops tauschii]
HORMACH07G03594900.1	expanded	--	--	--	--	DEAD-box ATP-dependent RNA helicase 37 [Aegilops tauschii]
HORMACH07G03652400.1	expanded	--	--	--	--	DEAD-box ATP-dependent RNA helicase 37 [Aegilops tauschii]
HORMACH07G03581100.1	expanded	--	--	--	--	--
HORMACH01G00160200.1	expanded	--	--	--	--	--
HORMACH02G00634200.1	expanded	--	--	--	--	--
HORMACH02G00634300.1	expanded	--	--	--	--	--
HORMACH02G00907400.1	expanded	--	--	--	--	hypothetical protein TRIUR3_35039 [Triticum urartu]
HORMACH01G00160100.1	expanded	--	--	--	--	--
HORMACH05G02435600.1	expanded	--	--	--	--	hypothetical protein TRIUR3_35039 [Triticum urartu]
HORMACH05G02425600.1	expanded	--	--	--	--	hypothetical protein TRIUR3_35039 [Triticum urartu]
HORMACH06G03143100.1	expanded	--	--	--	--	--
HORMACH02G00917900.1	expanded	--	--	--	--	PREDICTED: neurofilament light polypeptide-like [Brachypodium distachyon]
HORMACH02G00997900.1	expanded	--	--	--	--	PREDICTED: neurofilament light polypeptide-like [Brachypodium distachyon]
HORMACH06G03049600.1	expanded	--	--	--	--	--
HORMACH02G00539100.1	expanded	--	--	--	--	hypothetical protein (mitochondrion) [Vicia faba]
HORMACH02G00689200.1	expanded	--	--	--	--	hypothetical protein (mitochondrion) [Vicia faba]
HORMACH02G00930100.1	expanded	--	--	--	--	hypothetical protein (mitochondrion) [Vicia faba]
HORMACH01G00166000.1	expanded	--	--	--	--	hypothetical protein (mitochondrion) [Vicia faba]
HORMACH07G03722900.1	expanded	--	--	--	--	hypothetical protein ZeamMp158 [Zea mays subsp. mays]
HORMACH01G00163100.1	expanded	--	--	--	--	hypothetical protein ZeamMp158 [Zea mays subsp. mays]
HORMACH06G02937200.1	expanded	--	--	--	--	hypothetical protein (mitochondrion) [Vicia faba]
HORMACH01G00058200.1	expanded	--	--	--	--	hypothetical protein (mitochondrion) [Vicia faba]
HORMACHUnG04048300.1	expanded	--	--	--	--	hypothetical protein (mitochondrion) [Vicia faba]
HORMACH07G03868600.1	expanded	--	--	--	--	hypothetical protein ZeamMp158 [Zea mays subsp. mays]
HORMACH05G02343000.1	expanded	--	--	--	--	hypothetical protein (mitochondrion) [Vicia faba]
HORMACHUnG04084700.1	expanded	--	--	--	--	hypothetical protein (mitochondrion) [Vicia faba]
HORMACH03G01379900.1	expanded	--	--	--	--	PREDICTED: tudor domain-containing protein 1 [Picoides pubescens]
HORMACH05G02543000.1	expanded	--	--	--	--	hypothetical protein F775_23719 [Aegilops tauschii]
HORMACH06G03132000.1	expanded	--	--	--	--	hypothetical protein TRIUR3_11267 [Triticum urartu]
HORMACH05G02402300.1	expanded	--	--	--	--	Coleoptile phototropism protein 1 [Triticum urartu]
HORMACHUnG04026900.1	expanded	--	--	--	--	PREDICTED: uncharacterized protein LOC100825235 isoform X2 [Brachypodium distachyon]
HORMACH01G00088600.1	expanded	--	--	--	--	hypothetical protein F775_23719 [Aegilops tauschii]
HORMACH06G03289000.1	expanded	--	--	--	--	--
HORMACH02G00978100.1	expanded	--	--	--	--	Protein FAR1-RELATED SEQUENCE 5 [Aegilops tauschii]
HORMACH03G01229500.1	expanded	--	CAF1 ribonuclease domain containing protein; K12581 CCR4-NOT transcription complex subunit 7/8 (A)	--	--	--
HORMACH03G01322300.1	expanded	Molecular Function: protein binding (GO:0005515)	syntaxin-71; K08506 syntaxin of plants SYP7 (A)	Syntaxin-71 OS=Arabidopsis thaliana GN=SYP71 PE=1 SV=1	SNARE domain	PREDICTED: syntaxin-72-like [Brachypodium distachyon]
HORMACH05G02378600.1	expanded	--	--	--	--	hypothetical protein TRIUR3_11267 [Triticum urartu]
HORMACH07G03822600.1	expanded	--	--	--	--	hypothetical protein TRIUR3_34508 [Triticum urartu]
HORMACHUnG04011700.1	expanded	Molecular Function: protein binding (GO:0005515)	ATP-dependent RNA helicase DHX36; K14442 ATP-dependent RNA helicase DHX36 [EC:3.6.4.13] (A)	Tetratricopeptide repeat protein 7A OS=Homo sapiens GN=TTC7A PE=1 SV=3	--	PREDICTED: tetratricopeptide repeat protein 7A [Setaria italica]
HORMACH02G00946000.1	expanded	Molecular Function: protein binding (GO:0005515)	ATP-dependent RNA helicase DHX36; K14442 ATP-dependent RNA helicase DHX36 [EC:3.6.4.13] (A)	Tetratricopeptide repeat protein 7A OS=Homo sapiens GN=TTC7A PE=1 SV=3	Tetratricopeptide repeat	PREDICTED: tetratricopeptide repeat protein 7A [Setaria italica]
HORMACH02G01179200.1	expanded	Molecular Function: protein binding (GO:0005515)	ATP-dependent RNA helicase DHX36; K14442 ATP-dependent RNA helicase DHX36 [EC:3.6.4.13] (A)	Tetratricopeptide repeat protein 7A OS=Homo sapiens GN=TTC7A PE=1 SV=3	Tetratricopeptide repeat	PREDICTED: tetratricopeptide repeat protein 7A [Setaria italica]
HORMACH04G01905400.1	expanded	Molecular Function: protein binding (GO:0005515)	ATP-dependent RNA helicase DHX36; K14442 ATP-dependent RNA helicase DHX36 [EC:3.6.4.13] (A)	Tetratricopeptide repeat protein 7A OS=Homo sapiens GN=TTC7A PE=1 SV=3	--	PREDICTED: tetratricopeptide repeat protein 7A [Setaria italica]
HORMACH05G02780000.1	expanded	Molecular Function: protein binding (GO:0005515)	ATP-dependent RNA helicase DHX36; K14442 ATP-dependent RNA helicase DHX36 [EC:3.6.4.13] (A)	Tetratricopeptide repeat protein 7A OS=Homo sapiens GN=TTC7A PE=1 SV=3	Tetratricopeptide repeat	PREDICTED: tetratricopeptide repeat protein 7A [Setaria italica]
HORMACH07G03630700.1	expanded	Molecular Function: protein binding (GO:0005515)	ATP-dependent RNA helicase DHX36; K14442 ATP-dependent RNA helicase DHX36 [EC:3.6.4.13] (A)	Tetratricopeptide repeat protein 7A OS=Homo sapiens GN=TTC7A PE=1 SV=3	--	PREDICTED: tetratricopeptide repeat protein 7A [Setaria italica]
HORMACH05G02738500.1	expanded	Molecular Function: protein binding (GO:0005515)	ATP-dependent RNA helicase DHX36; K14442 ATP-dependent RNA helicase DHX36 [EC:3.6.4.13] (A)	Tetratricopeptide repeat protein 7A OS=Homo sapiens GN=TTC7A PE=1 SV=3	Tetratricopeptide repeat	PREDICTED: tetratricopeptide repeat protein 7A [Setaria italica]
HORMACH03G01713600.1	expanded	Molecular Function: protein binding (GO:0005515)	ATP-dependent RNA helicase DHX36; K14442 ATP-dependent RNA helicase DHX36 [EC:3.6.4.13] (A)	--	--	PREDICTED: tetratricopeptide repeat protein 7A [Setaria italica]
HORMACH07G03656200.1	expanded	Molecular Function: protein binding (GO:0005515)	ATP-dependent RNA helicase DHX36; K14442 ATP-dependent RNA helicase DHX36 [EC:3.6.4.13] (A)	Tetratricopeptide repeat protein 7A OS=Homo sapiens GN=TTC7A PE=1 SV=3	Tetratricopeptide repeat	PREDICTED: tetratricopeptide repeat protein 7A [Setaria italica]
HORMACH02G01165500.1	expanded	Molecular Function: protein binding (GO:0005515)	ATP-dependent RNA helicase DHX36; K14442 ATP-dependent RNA helicase DHX36 [EC:3.6.4.13] (A)	Tetratricopeptide repeat protein 7A OS=Homo sapiens GN=TTC7A PE=1 SV=3	--	PREDICTED: tetratricopeptide repeat protein 7A [Setaria italica]
HORMACH06G02943000.1	expanded	Molecular Function: protein binding (GO:0005515)	ATP-dependent RNA helicase DHX36; K14442 ATP-dependent RNA helicase DHX36 [EC:3.6.4.13] (A)	Tetratricopeptide repeat protein 7A OS=Homo sapiens GN=TTC7A PE=1 SV=3	--	PREDICTED: tetratricopeptide repeat protein 7A [Setaria italica]
HORMACH06G03361400.1	expanded	Molecular Function: protein binding (GO:0005515)	ATP-dependent RNA helicase DHX36; K14442 ATP-dependent RNA helicase DHX36 [EC:3.6.4.13] (A)	Tetratricopeptide repeat protein 7A OS=Homo sapiens GN=TTC7A PE=1 SV=3	Tetratricopeptide repeat	PREDICTED: tetratricopeptide repeat protein 7A [Setaria italica]
HORMACH05G02468300.1	expanded	--	Os04g0240100; K03046 DNA-directed RNA polymerase subunit beta' [EC:2.7.7.6] (A)	Putative uncharacterized protein ycf15 OS=Saccharum officinarum GN=ycf15-A PE=5 SV=1	--	hypothetical chloroplast RF15 (chloroplast) [Triticum monococcum]
HORMACH02G00818100.1	expanded	--	--	Putative uncharacterized protein ycf15 OS=Saccharum officinarum GN=ycf15-A PE=5 SV=1	--	hypothetical chloroplast RF15 (chloroplast) [Triticum monococcum]
HORMACH02G01199800.1	expanded	--	--	Putative uncharacterized protein ycf15 OS=Saccharum officinarum GN=ycf15-A PE=5 SV=1	--	ycf15 protein, putative [Medicago truncatula]
HORMACHUnG04045700.1	expanded	--	--	Putative uncharacterized protein ycf15 OS=Saccharum officinarum GN=ycf15-A PE=5 SV=1	--	ycf15 protein, putative [Medicago truncatula]
HORMACH06G02947900.1	expanded	--	--	Putative uncharacterized protein ycf15 OS=Saccharum officinarum GN=ycf15-A PE=5 SV=1	--	ycf15 protein, putative [Medicago truncatula]
HORMACH02G00829700.1	expanded	--	--	--	--	ycf15 protein, putative [Medicago truncatula]
HORMACH07G03659400.1	expanded	--	--	Putative uncharacterized protein ycf15 OS=Saccharum officinarum GN=ycf15-A PE=5 SV=1	--	ycf15 protein, putative [Medicago truncatula]
HORMACH07G03408200.1	expanded	--	nad6, DP_nd6; NADH dehydrogenase subunit 6; K03884 NADH-ubiquinone oxidoreductase chain 6 [EC:1.6.5.3] (A)	Putative uncharacterized protein ycf15 OS=Saccharum officinarum GN=ycf15-A PE=5 SV=1	--	ycf15 protein, putative [Medicago truncatula]
HORMACH02G00748000.1	expanded	--	--	Putative uncharacterized protein ycf15 OS=Saccharum officinarum GN=ycf15-A PE=5 SV=1	--	ycf15 protein, putative [Medicago truncatula]
HORMACH02G00589900.1	expanded	--	dihydrolipoyllysine-residue acetyltransferase component 3 of pyruvate dehydrogenase complex, mitochondrial-like; K00627 pyruvate dehydrogenase E2 component (dihydrolipoamide acetyltransferase) [EC:2.3.1.12] (A)	Dihydrolipoyllysine-residue acetyltransferase component 3 of pyruvate dehydrogenase complex, mitochondrial OS=Arabidopsis thaliana GN=At1g54220 PE=2 SV=1	--	Alanyl-tRNA synthetase [Triticum urartu]
HORMACH02G00589300.1	expanded	--	dihydrolipoyllysine-residue acetyltransferase component 3 of pyruvate dehydrogenase complex, mitochondrial-like; K00627 pyruvate dehydrogenase E2 component (dihydrolipoamide acetyltransferase) [EC:2.3.1.12] (A)	Dihydrolipoyllysine-residue acetyltransferase component 3 of pyruvate dehydrogenase complex, mitochondrial OS=Arabidopsis thaliana GN=At1g54220 PE=2 SV=1	--	Alanyl-tRNA synthetase [Triticum urartu]
HORMACH02G00590000.1	expanded	--	--	--	--	Alanyl-tRNA synthetase [Triticum urartu]
HORMACH02G00590200.1	expanded	--	dihydrolipoyllysine-residue acetyltransferase component 3 of pyruvate dehydrogenase complex, mitochondrial-like; K00627 pyruvate dehydrogenase E2 component (dihydrolipoamide acetyltransferase) [EC:2.3.1.12] (A)	Dihydrolipoyllysine-residue acetyltransferase component 3 of pyruvate dehydrogenase complex, mitochondrial OS=Arabidopsis thaliana GN=At1g54220 PE=2 SV=1	--	Alanyl-tRNA synthetase [Triticum urartu]
HORMACH05G02355300.1	expanded	Biological Process: metabolic process (GO:0008152),Molecular Function: transferase activity, transferring acyl groups (GO:0016746)	alanine--tRNA ligase; K01872 alanyl-tRNA synthetase [EC:6.1.1.7] (A)	Dihydrolipoyllysine-residue acetyltransferase component 2 of pyruvate dehydrogenase complex, mitochondrial OS=Arabidopsis thaliana GN=At3g13930 PE=2 SV=2	2-oxoacid dehydrogenases acyltransferase (catalytic domain)	Alanyl-tRNA synthetase [Triticum urartu]
HORMACH05G02499500.1	expanded	--	dihydrolipoyllysine-residue acetyltransferase component 3 of pyruvate dehydrogenase complex, mitochondrial-like; K00627 pyruvate dehydrogenase E2 component (dihydrolipoamide acetyltransferase) [EC:2.3.1.12] (A)	--	--	Alanyl-tRNA synthetase [Triticum urartu]
HORMACH03G01745400.1	expanded	--	--	--	--	Uncharacterized protein in xynA 3'region [Triticum urartu]
HORMACH06G02973300.1	expanded	Molecular Function: polysaccharide binding (GO:0030247)	Os03g0642600; Similar to Protein kinase domain containing protein, expressed.; K04730 interleukin-1 receptor-associated kinase 1 [EC:2.7.11.1] (A)	Wall-associated receptor kinase 1 OS=Arabidopsis thaliana GN=WAK1 PE=1 SV=2	Wall-associated receptor kinase galacturonan-binding	Wall-associated receptor kinase 4 [Aegilops tauschii]
HORMACH06G03365700.1	expanded	--	--	--	--	putative polygalacturonase [Triticum urartu]
HORMACH06G03363600.1	expanded	--	--	--	--	hypothetical protein TRIUR3_23433 [Triticum urartu]
HORMACH02G01084200.1	expanded	--	--	--	Reverse transcriptase-like	Uncharacterized protein in xynA 3'region [Triticum urartu]
HORMACH05G02305600.1	expanded	--	--	--	--	putative polygalacturonase [Triticum urartu]
HORMACH01G00097000.1	expanded	--	--	--	--	hypothetical protein F775_33055 [Aegilops tauschii]
HORMACH01G00356000.1	expanded	--	--	--	--	hypothetical protein F775_33055 [Aegilops tauschii]
HORMACH05G02636500.1	expanded	--	--	--	--	hypothetical protein F775_33040 [Aegilops tauschii]
HORMACH06G02917800.1	expanded	--	--	--	--	hypothetical protein F775_33055 [Aegilops tauschii]
HORMACH06G02917900.1	expanded	--	--	--	--	hypothetical protein F775_33055 [Aegilops tauschii]
HORMACH02G00974500.1	expanded	--	--	--	--	hypothetical protein F775_33055 [Aegilops tauschii]
HORMACH07G03993900.1	expanded	Molecular Function: acetylglucosaminyltransferase activity (GO:0008375),Cellular Component: membrane (GO:0016020)	GT14A1; glycosyltransferase CAZy family 14; K00771 protein xylosyltransferase [EC:2.4.2.26] (A)	Xylosyltransferase 1 (Fragment) OS=Rattus norvegicus GN=Xylt1 PE=2 SV=1	Core-2/I-Branching enzyme	predicted protein [Hordeum vulgare subsp. vulgare]
HORMACH04G02254400.1	expanded	Molecular Function: acetylglucosaminyltransferase activity (GO:0008375),Cellular Component: membrane (GO:0016020)	GT14A1; glycosyltransferase CAZy family 14; K00771 protein xylosyltransferase [EC:2.4.2.26] (A)	Xylosyltransferase 2 OS=Pan troglodytes GN=XYLT2 PE=2 SV=1	Core-2/I-Branching enzyme	predicted protein [Hordeum vulgare subsp. vulgare]
HORMACH03G01231500.1	expanded	Molecular Function: acetylglucosaminyltransferase activity (GO:0008375),Cellular Component: membrane (GO:0016020)	GT14A1; glycosyltransferase CAZy family 14; K00771 protein xylosyltransferase [EC:2.4.2.26] (A)	Xylosyltransferase 2 OS=Bos taurus GN=XYLT2 PE=2 SV=1	Core-2/I-Branching enzyme	predicted protein [Hordeum vulgare subsp. vulgare]
HORMACHUnG04032500.1	expanded	Molecular Function: acetylglucosaminyltransferase activity (GO:0008375),Cellular Component: membrane (GO:0016020)	hypothetical protein; K00771 protein xylosyltransferase [EC:2.4.2.26] (A)	Xylosyltransferase 1 (Fragment) OS=Rattus norvegicus GN=Xylt1 PE=2 SV=1	Core-2/I-Branching enzyme	predicted protein [Hordeum vulgare subsp. vulgare]
HORMACHUnG04030900.1	expanded	Molecular Function: acetylglucosaminyltransferase activity (GO:0008375),Cellular Component: membrane (GO:0016020)	GT14A1; glycosyltransferase CAZy family 14; K00771 protein xylosyltransferase [EC:2.4.2.26] (A)	Xylosyltransferase 1 (Fragment) OS=Rattus norvegicus GN=Xylt1 PE=2 SV=1	Core-2/I-Branching enzyme	predicted protein [Hordeum vulgare subsp. vulgare]
HORMACHUnG04003600.1	expanded	Molecular Function: acetylglucosaminyltransferase activity (GO:0008375),Cellular Component: membrane (GO:0016020)	hypothetical protein; K00771 protein xylosyltransferase [EC:2.4.2.26] (A)	Xylosyltransferase 1 (Fragment) OS=Rattus norvegicus GN=Xylt1 PE=2 SV=1	Core-2/I-Branching enzyme	predicted protein [Hordeum vulgare subsp. vulgare]
HORMACH07G03453400.1	expanded	--	--	--	--	gag polyprotein [Triticum monococcum subsp. aegilopoides]
HORMACH07G03707000.1	expanded	--	--	--	--	gag polyprotein [Triticum monococcum subsp. aegilopoides]
HORMACH06G03024100.1	expanded	--	--	--	--	hypothetical protein TRIUR3_13155 [Triticum urartu]
HORMACH05G02414000.1	expanded	--	--	--	--	gag polyprotein [Triticum monococcum subsp. aegilopoides]
HORMACH04G01986500.1	expanded	--	--	--	--	gag polyprotein [Triticum monococcum subsp. aegilopoides]
HORMACH01G00134700.1	expanded	--	--	--	--	gag polyprotein [Triticum monococcum subsp. aegilopoides]
HORMACH03G01432800.1	expanded	--	--	--	--	gag polyprotein [Triticum monococcum subsp. aegilopoides]
HORMACH07G03792300.1	expanded	--	--	--	--	gag polyprotein [Triticum monococcum subsp. aegilopoides]
HORMACH01G00158400.1	expanded	--	--	--	--	gag polyprotein [Triticum monococcum subsp. aegilopoides]
HORMACH06G03118500.1	expanded	--	--	--	--	gag polyprotein [Triticum monococcum subsp. aegilopoides]
HORMACH03G01427600.1	expanded	--	--	--	--	gag polyprotein [Triticum monococcum subsp. aegilopoides]
HORMACH02G00728900.1	expanded	--	--	--	--	putative galacturonosyltransferase 14 [Triticum urartu]
HORMACH03G01640700.1	expanded	--	--	--	--	hypothetical protein TRIUR3_19955 [Triticum urartu]
HORMACH07G03528600.1	expanded	--	--	--	--	hypothetical protein [Hordeum vulgare subsp. vulgare]
HORMACH02G00554200.1	expanded	--	--	--	--	hypothetical protein F775_43307 [Aegilops tauschii]
HORMACH06G03243100.1	expanded	--	--	--	--	hypothetical protein [Hordeum vulgare subsp. vulgare]
HORMACH05G02427000.1	expanded	--	--	--	--	hypothetical protein [Hordeum vulgare subsp. vulgare]
HORMACH04G02214200.1	expanded	--	--	--	--	hypothetical protein TRIUR3_19955 [Triticum urartu]
HORMACH03G01710700.1	expanded	Molecular Function: electron carrier activity (GO:0009055),Molecular Function: protein disulfide oxidoreductase activity (GO:0015035),Biological Process: cell redox homeostasis (GO:0045454)	glutaredoxin-C1-like; K03676 glutaredoxin 3 (A)	Putative glutaredoxin-C2 OS=Oryza sativa subsp. japonica GN=GRXC2 PE=3 SV=2	--	hypothetical protein [Hordeum vulgare subsp. vulgare]
HORMACH01G00326100.1	expanded	--	--	--	--	hypothetical protein [Hordeum vulgare subsp. vulgare]
HORMACH03G01706000.1	expanded	--	--	--	--	putative galacturonosyltransferase 14 [Triticum urartu]
HORMACH02G00699400.1	expanded	--	--	--	--	hypothetical protein [Hordeum vulgare subsp. vulgare]
HORMACH01G00037700.1	expanded	Molecular Function: DNA binding (GO:0003677)	--	--	--	hypothetical protein F775_33227 [Aegilops tauschii]
HORMACH05G02593900.1	expanded	--	--	--	--	hypothetical protein F775_33227 [Aegilops tauschii]
HORMACH06G03139700.1	expanded	--	--	--	--	hypothetical protein TRIUR3_07729 [Triticum urartu]
HORMACH02G00994800.1	expanded	--	--	--	--	hypothetical protein TRIUR3_07729 [Triticum urartu]
HORMACH02G01051000.1	expanded	--	--	--	--	Protein TOC75, chloroplastic [Aegilops tauschii]
HORMACH05G02574400.1	expanded	--	--	--	--	Protein transport protein Sec31A [Triticum urartu]
HORMACH03G01211900.1	expanded	Molecular Function: DNA binding (GO:0003677)	--	--	B3 DNA binding domain	hypothetical protein F775_33227 [Aegilops tauschii]
HORMACH03G01697300.1	expanded	--	--	--	--	hypothetical protein TRIUR3_07729 [Triticum urartu]
HORMACH01G00313700.1	expanded	--	--	--	--	Protein transport protein Sec31A [Triticum urartu]
HORMACH02G00753200.1	expanded	--	--	--	--	hypothetical protein F775_33227 [Aegilops tauschii]
HORMACH06G02913600.1	expanded	--	--	--	--	Protein transport protein Sec31A [Triticum urartu]
HORMACH04G02020000.1	expanded	--	--	--	--	hypothetical protein F775_25706 [Aegilops tauschii]
HORMACH06G03100000.1	expanded	--	--	--	--	hypothetical protein TAA_ctg0954b.00210.1 [Triticum aestivum]
HORMACH05G02671100.1	expanded	--	--	--	--	hypothetical protein F775_25706 [Aegilops tauschii]
HORMACH03G01572800.1	expanded	--	--	--	--	hypothetical protein F775_25706 [Aegilops tauschii]
HORMACH06G03221800.1	expanded	--	--	--	--	hypothetical protein F775_25706 [Aegilops tauschii]
HORMACH07G03628000.1	expanded	--	--	--	--	hypothetical protein F775_25706 [Aegilops tauschii]
HORMACH01G00389700.1	expanded	--	--	--	--	hypothetical protein TAA_ctg0954b.00210.1 [Triticum aestivum]
HORMACH02G01202800.1	expanded	--	--	--	--	hypothetical protein F775_25706 [Aegilops tauschii]
HORMACH01G00236500.1	expanded	--	--	--	--	hypothetical protein F775_25706 [Aegilops tauschii]
HORMACH03G01703800.1	expanded	--	--	--	--	hypothetical protein F775_25706 [Aegilops tauschii]
HORMACH02G01072000.1	expanded	--	--	--	--	hypothetical protein F775_25706 [Aegilops tauschii]
HORMACH05G02832000.1	expanded	--	--	--	--	Homeobox protein KNOX3 [Triticum urartu]
HORMACH07G03836800.1	expanded	--	--	--	--	hypothetical protein TAA_ctg0954b.00210.1 [Triticum aestivum]
HORMACH03G01581100.1	expanded	--	--	--	--	hypothetical protein TAA_ctg0954b.00210.1 [Triticum aestivum]
HORMACH01G00248700.1	expanded	--	--	--	--	hypothetical protein TAA_ctg0954b.00210.1 [Triticum aestivum]
HORMACH05G02757000.1	expanded	--	--	--	--	unknown [Hordeum vulgare subsp. vulgare]
HORMACH02G00868900.1	expanded	--	--	--	--	unknown [Hordeum vulgare subsp. vulgare]
HORMACH04G01983900.1	expanded	--	--	--	--	hypothetical protein TAA_ctg0954b.00210.1 [Triticum aestivum]
HORMACH05G02745700.1	expanded	--	--	--	--	hypothetical protein TAA_ctg0954b.00210.1 [Triticum aestivum]
HORMACH05G02342000.1	expanded	--	--	--	--	Homeobox protein KNOX3 [Triticum urartu]
HORMACH02G00812300.1	expanded	--	--	--	--	hypothetical protein F775_25706 [Aegilops tauschii]
HORMACHUnG04075500.1	expanded	--	--	--	--	hypothetical protein TAA_ctg0954b.00210.1 [Triticum aestivum]
HORMACH06G03089100.1	expanded	Molecular Function: NADH dehydrogenase (ubiquinone) activity (GO:0008137),Biological Process: oxidation-reduction process (GO:0055114)	NADH-quinone oxidoreductase protein; K05582 NAD(P)H-quinone oxidoreductase subunit K [EC:1.6.5.3] (A)	NAD(P)H-quinone oxidoreductase subunit J, chloroplastic OS=Triticum aestivum GN=ndhJ PE=3 SV=1	Respiratory-chain NADH dehydrogenase, 30 Kd subunit	unnamed protein product [Triticum aestivum]
HORMACHUnG04025200.1	expanded	Molecular Function: NADH dehydrogenase (ubiquinone) activity (GO:0008137),Biological Process: oxidation-reduction process (GO:0055114)	NADH-quinone oxidoreductase protein; K05582 NAD(P)H-quinone oxidoreductase subunit K [EC:1.6.5.3] (A)	NAD(P)H-quinone oxidoreductase subunit J, chloroplastic OS=Triticum aestivum GN=ndhJ PE=3 SV=1	Respiratory-chain NADH dehydrogenase, 30 Kd subunit	unnamed protein product [Triticum aestivum]
HORMACH05G02435700.1	expanded	--	--	--	--	hypothetical protein F775_03008 [Aegilops tauschii]
HORMACH01G00398700.1	expanded	Molecular Function: DNA binding (GO:0003677)	--	--	AT hook motif	hypothetical protein F775_01340 [Aegilops tauschii]
HORMACH07G03708300.1	expanded	--	--	--	--	hypothetical protein F775_02865 [Aegilops tauschii]
HORMACH07G03631700.1	expanded	--	--	--	--	hypothetical protein F775_02865 [Aegilops tauschii]
HORMACH04G02169600.1	expanded	Molecular Function: DNA binding (GO:0003677)	--	--	AT hook motif	hypothetical protein F775_01340 [Aegilops tauschii]
HORMACH07G03888900.1	expanded	Biological Process: proteolysis (GO:0006508),Molecular Function: cysteine-type peptidase activity (GO:0008234)	GRMZM2G005114; putative ubiquitin-like-specific protease 1B; K08592 sentrin-specific protease 1 [EC:3.4.22.68] (A)	--	Ulp1 protease family, C-terminal catalytic domain	hypothetical protein F775_04814 [Aegilops tauschii]
HORMACH06G03033700.1	expanded	--	--	--	--	hypothetical protein F775_02865 [Aegilops tauschii]
HORMACHUnG04003900.1	expanded	--	--	--	--	predicted protein [Hordeum vulgare subsp. vulgare]
HORMACH05G02841800.1	expanded	--	--	--	--	predicted protein [Hordeum vulgare subsp. vulgare]
HORMACH06G03143400.1	expanded	--	--	--	--	predicted protein [Hordeum vulgare subsp. vulgare]
HORMACH02G00575400.1	expanded	Molecular Function: O-methyltransferase activity (GO:0008171)	trans-resveratrol di-O-methyltransferase; K13262 isoflavone-7-O-methyltransferase [EC:2.1.1.150] (A)	O-methyltransferase ZRP4 OS=Zea mays GN=ZRP4 PE=2 SV=1	O-methyltransferase	PREDICTED: O-methyltransferase ZRP4-like [Brachypodium distachyon]
HORMACH03G01683400.1	expanded	--	--	--	--	predicted protein [Hordeum vulgare subsp. vulgare]
HORMACHUnG04076700.1	expanded	--	--	--	--	hypothetical protein F775_03675 [Aegilops tauschii]
HORMACHUnG04076600.1	expanded	--	--	--	--	hypothetical protein F775_03675 [Aegilops tauschii]
HORMACHUnG04076500.1	expanded	--	--	--	--	hypothetical protein F775_03675 [Aegilops tauschii]
HORMACH04G01860600.1	expanded	--	--	--	--	unnamed protein product [Triticum aestivum]
HORMACH04G02119600.1	expanded	--	--	--	--	unnamed protein product [Triticum aestivum]
HORMACH01G00254700.1	expanded	--	--	--	--	unnamed protein product [Triticum aestivum]
HORMACHUnG04054600.1	expanded	--	--	--	--	unknown [Triticum turgidum]
HORMACH03G01372900.1	expanded	--	--	--	--	unnamed protein product [Triticum aestivum]
HORMACH05G02428400.1	expanded	--	--	--	--	unnamed protein product [Triticum aestivum]
HORMACH07G03720700.1	expanded	--	--	--	--	unnamed protein product [Triticum aestivum]
HORMACH02G00820700.1	expanded	--	--	--	--	unnamed protein product [Triticum aestivum]
HORMACH07G03971200.1	expanded	--	--	--	--	unnamed protein product [Triticum aestivum]
HORMACH03G01310800.1	expanded	--	--	--	--	unnamed protein product [Triticum aestivum]
HORMACH06G03119800.1	expanded	--	--	--	--	unnamed protein product [Triticum aestivum]
HORMACH03G01499900.1	expanded	--	--	--	--	unnamed protein product [Triticum aestivum]
HORMACH01G00372600.1	expanded	--	--	--	--	unnamed protein product [Triticum aestivum]
HORMACH04G01907000.1	expanded	--	--	--	--	unnamed protein product [Triticum aestivum]
HORMACH06G03084300.1	expanded	--	--	--	--	hypothetical protein F775_52235 [Aegilops tauschii]
HORMACH06G03223600.1	expanded	--	--	--	--	hypothetical protein F775_52235 [Aegilops tauschii]
HORMACH06G03310200.1	expanded	--	--	--	--	hypothetical protein F775_52235 [Aegilops tauschii]
HORMACH03G01655400.1	expanded	--	--	--	--	PREDICTED: uncharacterized protein LOC104582317 [Brachypodium distachyon]
HORMACH03G01521100.1	expanded	--	--	--	--	PREDICTED: uncharacterized protein LOC104582317 [Brachypodium distachyon]
HORMACH01G00181000.1	expanded	--	--	--	--	--
HORMACH05G02815300.1	expanded	--	--	--	--	hypothetical protein F775_52235 [Aegilops tauschii]
HORMACHUnG04011900.1	expanded	Cellular Component: integral to membrane (GO:0016021)	bidirectional sugar transporter SWEET6a-like; K15382 solute carrier family 50 (sugar transporter) (A)	Bidirectional sugar transporter SWEET7c OS=Oryza sativa subsp. japonica GN=SWEET7C PE=3 SV=1	Sugar efflux transporter for intercellular exchange	Protein RUPTURED POLLEN GRAIN 1 [Aegilops tauschii]
HORMACH02G00534700.1	expanded	Cellular Component: integral to membrane (GO:0016021)	bidirectional sugar transporter SWEET6a-like; K15382 solute carrier family 50 (sugar transporter) (A)	Bidirectional sugar transporter SWEET7c OS=Oryza sativa subsp. japonica GN=SWEET7C PE=3 SV=1	Sugar efflux transporter for intercellular exchange	Protein RUPTURED POLLEN GRAIN 1 [Aegilops tauschii]
HORMACH02G01179500.1	expanded	Cellular Component: integral to membrane (GO:0016021)	bidirectional sugar transporter SWEET6a-like; K15382 solute carrier family 50 (sugar transporter) (A)	Bidirectional sugar transporter SWEET7c OS=Oryza sativa subsp. japonica GN=SWEET7C PE=3 SV=1	Sugar efflux transporter for intercellular exchange	Protein RUPTURED POLLEN GRAIN 1 [Aegilops tauschii]
HORMACH01G00016400.1	expanded	Cellular Component: integral to membrane (GO:0016021)	bidirectional sugar transporter SWEET6a-like; K15382 solute carrier family 50 (sugar transporter) (A)	Bidirectional sugar transporter SWEET7c OS=Oryza sativa subsp. japonica GN=SWEET7C PE=3 SV=1	Sugar efflux transporter for intercellular exchange	Protein RUPTURED POLLEN GRAIN 1 [Aegilops tauschii]
HORMACH05G02412800.1	expanded	Cellular Component: integral to membrane (GO:0016021)	bidirectional sugar transporter SWEET6a-like; K15382 solute carrier family 50 (sugar transporter) (A)	Bidirectional sugar transporter SWEET7c OS=Oryza sativa subsp. japonica GN=SWEET7C PE=3 SV=1	Sugar efflux transporter for intercellular exchange	Protein RUPTURED POLLEN GRAIN 1 [Aegilops tauschii]
HORMACH04G02100400.1	expanded	Cellular Component: integral to membrane (GO:0016021)	bidirectional sugar transporter SWEET6a-like; K15382 solute carrier family 50 (sugar transporter) (A)	Bidirectional sugar transporter SWEET7c OS=Oryza sativa subsp. indica GN=SWEET7C PE=3 SV=1	Sugar efflux transporter for intercellular exchange	Protein RUPTURED POLLEN GRAIN 1 [Aegilops tauschii]
HORMACH01G00068700.1	expanded	--	--	--	--	Auxin-induced protein 5NG4 [Aegilops tauschii]
HORMACH05G02682600.1	expanded	--	--	--	--	Auxin-induced protein 5NG4 [Aegilops tauschii]
HORMACH05G02682500.1	expanded	--	--	--	--	Auxin-induced protein 5NG4 [Aegilops tauschii]
HORMACH05G02857500.1	expanded	--	--	--	--	Auxin-induced protein 5NG4 [Aegilops tauschii]
HORMACH03G01719400.1	expanded	--	--	--	--	Auxin-induced protein 5NG4 [Aegilops tauschii]
HORMACH07G03929800.1	expanded	--	--	--	--	Auxin-induced protein 5NG4 [Aegilops tauschii]
HORMACH06G02915800.1	expanded	--	--	--	--	Auxin-induced protein 5NG4 [Aegilops tauschii]
HORMACH02G00589600.1	expanded	--	--	--	--	Phenylalanine ammonia-lyase [Aegilops tauschii]
HORMACH04G01990600.1	expanded	--	--	--	--	Putative cysteine-rich receptor-like protein kinase 39 [Aegilops tauschii]
HORMACH01G00527500.1	expanded	--	--	--	--	hypothetical protein F775_43940 [Aegilops tauschii]
HORMACH06G03328800.1	expanded	--	--	--	--	Phenylalanine ammonia-lyase [Aegilops tauschii]
HORMACH07G03398100.1	expanded	--	--	--	--	Putative cysteine-rich receptor-like protein kinase 39 [Aegilops tauschii]
HORMACH02G00565300.1	expanded	--	--	--	--	Putative cysteine-rich receptor-like protein kinase 39 [Aegilops tauschii]
HORMACH05G02290400.1	expanded	--	--	--	--	Putative cysteine-rich receptor-like protein kinase 39 [Aegilops tauschii]
HORMACH07G03426200.1	expanded	--	--	--	--	Putative cysteine-rich receptor-like protein kinase 39 [Aegilops tauschii]
HORMACH02G00565400.1	expanded	--	--	--	--	--
HORMACH06G02980500.1	expanded	--	--	--	--	--
HORMACH01G00261500.1	expanded	--	--	--	--	hypothetical protein OsJ_35874 [Oryza sativa Japonica Group]
HORMACH07G03704200.1	expanded	--	--	--	TNP1/EN/SPM transposase	transposon protein, putative, CACTA, En/Spm sub-class, expressed [Oryza sativa Japonica Group]
HORMACH01G00318700.1	expanded	--	--	--	--	hypothetical protein OsI_08564 [Oryza sativa Indica Group]
HORMACH02G00931200.1	expanded	--	--	--	Plant transposase (Ptta/En/Spm family)	transposon protein, putative, CACTA, En/Spm sub-class, expressed [Oryza sativa Japonica Group]
HORMACH07G03704100.1	expanded	--	--	--	--	--
HORMACH06G03128300.1	expanded	--	--	--	--	hypothetical protein OsJ_35874 [Oryza sativa Japonica Group]
HORMACH03G01286000.1	expanded	Molecular Function: protein binding (GO:0005515)	--	--	F-box domain	hypothetical protein F775_22315 [Aegilops tauschii]
HORMACH03G01285800.1	expanded	Molecular Function: protein binding (GO:0005515)	--	--	F-box domain	hypothetical protein F775_22315 [Aegilops tauschii]
HORMACHUnG04029300.1	expanded	--	--	--	Protein of unknown function (DUF1668)	hypothetical protein F775_12315 [Aegilops tauschii]
HORMACH02G00530100.1	expanded	--	--	--	Protein of unknown function (DUF1668)	hypothetical protein F775_12315 [Aegilops tauschii]
HORMACH02G00529700.1	expanded	--	--	--	Protein of unknown function (DUF1668)	hypothetical protein F775_12315 [Aegilops tauschii]
HORMACH02G00530200.1	expanded	--	--	--	Protein of unknown function (DUF1668)	hypothetical protein F775_12315 [Aegilops tauschii]
HORMACH02G00529800.1	expanded	--	--	--	Protein of unknown function (DUF1668)	hypothetical protein F775_12315 [Aegilops tauschii]
HORMACH05G02793600.1	expanded	--	--	--	--	hypothetical protein F775_08740 [Aegilops tauschii]
HORMACH05G02793500.1	expanded	--	--	--	--	hypothetical protein F775_08740 [Aegilops tauschii]
HORMACH04G02262400.1	expanded	--	--	Non-specific lipid-transfer protein 2G OS=Triticum aestivum PE=1 SV=2	Probable lipid transfer	type 2 non-specific lipid transfer protein precursor [Triticum aestivum]
HORMACH04G02262700.1	expanded	--	--	Non-specific lipid-transfer protein 2G OS=Triticum aestivum PE=1 SV=2	Probable lipid transfer	type 2 non-specific lipid transfer protein precursor [Triticum aestivum]
HORMACH05G02887600.1	expanded	--	--	--	--	hypothetical protein TRIUR3_26525 [Triticum urartu]
HORMACH01G00431500.1	expanded	--	--	--	--	hypothetical protein TRIUR3_26525 [Triticum urartu]
HORMACH07G03964100.1	expanded	--	--	--	--	--
HORMACH06G03246900.1	expanded	--	--	--	--	PREDICTED: uncharacterized protein LOC100836262 [Brachypodium distachyon]
HORMACH04G02076000.1	expanded	--	--	--	--	PREDICTED: uncharacterized protein LOC100836262 [Brachypodium distachyon]
HORMACH04G02144600.1	expanded	--	--	--	--	hypothetical protein TRIUR3_26525 [Triticum urartu]
HORMACH03G01375100.1	expanded	--	--	--	--	hypothetical protein TRIUR3_26525 [Triticum urartu]
HORMACH02G00555400.1	expanded	--	--	--	--	--
HORMACH05G02784900.1	expanded	--	replication protein A 70 kDa DNA-binding subunit D-like; K07466 replication factor A1 (A)	--	--	hypothetical protein TRIUR3_19723 [Triticum urartu]
HORMACH05G02836500.1	expanded	--	replication protein A 70 kDa DNA-binding subunit D-like; K07466 replication factor A1 (A)	Replication protein A 70 kDa DNA-binding subunit B OS=Arabidopsis thaliana GN=RPA1B PE=3 SV=1	Replication factor-A C terminal domain	hypothetical protein TRIUR3_33653 [Triticum urartu]
HORMACH07G03742900.1	expanded	--	--	--	--	hypothetical protein F775_25186 [Aegilops tauschii]
HORMACH02G00753800.1	expanded	--	--	--	--	hypothetical protein F775_25186 [Aegilops tauschii]
HORMACH07G03965400.1	expanded	--	--	--	--	hypothetical protein F775_23406 [Aegilops tauschii]
HORMACH06G02901400.1	expanded	--	--	--	--	unnamed protein product [Triticum aestivum]
HORMACH01G00199500.1	expanded	--	--	--	--	unnamed protein product [Triticum aestivum]
HORMACH02G01069900.1	expanded	--	--	--	--	unnamed protein product [Triticum aestivum]
HORMACH01G00391000.1	expanded	--	--	--	--	unnamed protein product [Triticum aestivum]
HORMACH01G00441000.1	expanded	--	--	--	--	hypothetical protein F775_43122 [Aegilops tauschii]
HORMACH07G03443100.1	expanded	--	--	--	--	unnamed protein product [Triticum aestivum]
HORMACH07G03435000.1	expanded	--	--	--	--	unnamed protein product [Triticum aestivum]
HORMACH07G03505900.1	expanded	--	--	--	--	unnamed protein product [Triticum aestivum]
HORMACH05G02758500.1	expanded	--	--	--	--	unnamed protein product [Triticum aestivum]
HORMACH03G01431000.1	expanded	--	--	--	--	La-related protein 6 [Triticum urartu]
HORMACH05G02402200.1	expanded	--	--	--	--	La-related protein 6 [Triticum urartu]
HORMACH01G00296600.1	expanded	--	--	--	--	ABC transporter B family member 2 [Triticum urartu]
HORMACH02G00636900.1	expanded	--	--	--	--	La-related protein 6 [Triticum urartu]
HORMACH03G01433200.1	expanded	--	--	--	--	La-related protein 6 [Triticum urartu]
HORMACH03G01318000.1	expanded	--	--	--	--	La-related protein 6 [Triticum urartu]
HORMACH07G03614000.1	expanded	--	--	--	--	hypothetical protein F775_25060 [Aegilops tauschii]
HORMACH01G00193000.1	expanded	--	--	--	--	La-related protein 6 [Triticum urartu]
HORMACH05G02439500.1	expanded	--	--	--	--	ABC transporter B family member 2 [Triticum urartu]
HORMACH03G01703700.1	expanded	--	--	--	--	Nuclear pore complex protein [Aegilops tauschii]
HORMACH06G03198500.1	expanded	--	--	--	--	Nuclear pore complex protein [Aegilops tauschii]
HORMACH06G02959700.1	expanded	--	--	--	--	Nuclear pore complex protein [Aegilops tauschii]
HORMACH04G02266300.1	expanded	--	--	--	--	Nuclear pore complex protein [Aegilops tauschii]
HORMACH01G00185400.1	expanded	--	--	--	--	Nuclear pore complex protein [Aegilops tauschii]
HORMACH07G03802100.1	expanded	--	--	--	--	Nuclear pore complex protein [Aegilops tauschii]
HORMACH02G00649600.1	expanded	--	--	--	--	Nuclear pore complex protein [Aegilops tauschii]
HORMACH02G00601900.1	expanded	--	--	--	--	Nuclear pore complex protein [Aegilops tauschii]
HORMACH07G03657300.1	expanded	--	--	--	--	Nuclear pore complex protein [Aegilops tauschii]
HORMACH01G00118300.1	expanded	--	--	--	--	--
HORMACH02G00676500.1	expanded	--	--	--	--	--
HORMACH07G03606300.1	expanded	--	--	--	--	--
HORMACH04G02148200.1	expanded	--	--	--	--	--
HORMACH05G02508400.1	expanded	--	--	--	--	--
HORMACH06G03059200.1	expanded	--	--	--	--	--
HORMACH05G02561500.1	expanded	--	--	--	--	--
HORMACH03G01482200.1	expanded	--	--	--	--	--
HORMACH05G02751300.1	expanded	--	--	--	--	--
HORMACH02G00775000.1	expanded	--	--	--	--	hypothetical protein TRIUR3_35039 [Triticum urartu]
HORMACH05G02863300.1	expanded	--	--	--	--	--
HORMACH03G01270200.1	expanded	--	--	--	--	predicted protein [Hordeum vulgare subsp. vulgare]
HORMACH04G01998700.1	expanded	--	--	--	--	--
HORMACH05G02330300.1	expanded	--	--	--	--	predicted protein [Hordeum vulgare subsp. vulgare]
HORMACH01G00420900.1	expanded	--	--	--	--	hypothetical protein TRIUR3_35039 [Triticum urartu]
HORMACH02G00774900.1	expanded	--	--	--	--	hypothetical protein TRIUR3_35039 [Triticum urartu]
HORMACH02G01147700.1	expanded	--	--	--	--	--
HORMACH04G01998600.1	expanded	--	--	--	--	--
HORMACHUnG04012000.1	expanded	Molecular Function: electron carrier activity (GO:0009055),Cellular Component: membrane (GO:0016020),Molecular Function: oxidoreductase activity (GO:0016491),Biological Process: respiratory electron transport chain (GO:0022904)	cob-1; apocytochrome b; K00412 ubiquinol-cytochrome c reductase cytochrome b subunit (A)	Cytochrome b OS=Zea mays GN=MT-CYB PE=3 SV=2	Cytochrome b(N-terminal)/b6/petB	apocytochrome b, partial (mitochondrion) [Homalanthus populneus]
HORMACH03G01422600.1	expanded	Molecular Function: electron carrier activity (GO:0009055),Cellular Component: membrane (GO:0016020),Molecular Function: oxidoreductase activity (GO:0016491),Biological Process: respiratory electron transport chain (GO:0022904)	cytochrome b; K00412 ubiquinol-cytochrome c reductase cytochrome b subunit (A)	Cytochrome b OS=Vicia faba GN=MT-CYB PE=3 SV=2	Cytochrome b(N-terminal)/b6/petB	cytochrome b, partial (mitochondrion) [Erythranthe guttata]
HORMACH02G00534500.1	expanded	Molecular Function: electron carrier activity (GO:0009055),Cellular Component: membrane (GO:0016020),Molecular Function: oxidoreductase activity (GO:0016491),Biological Process: respiratory electron transport chain (GO:0022904)	cytochrome b; K00412 ubiquinol-cytochrome c reductase cytochrome b subunit (A)	Cytochrome b OS=Pisum sativum GN=MT-CYB PE=3 SV=1	Cytochrome b(N-terminal)/b6/petB	cytochrome b, partial (mitochondrion) [Erythranthe guttata]
HORMACHUnG04038500.1	expanded	Molecular Function: electron carrier activity (GO:0009055),Cellular Component: membrane (GO:0016020),Molecular Function: oxidoreductase activity (GO:0016491),Biological Process: respiratory electron transport chain (GO:0022904)	cob; cytochrome b; K00412 ubiquinol-cytochrome c reductase cytochrome b subunit (A)	Cytochrome b OS=Pisum sativum GN=MT-CYB PE=3 SV=1	Cytochrome b(N-terminal)/b6/petB	cytochrome b, partial (mitochondrion) [Erythranthe guttata]
HORMACH02G01179700.1	expanded	Molecular Function: electron carrier activity (GO:0009055),Cellular Component: membrane (GO:0016020),Molecular Function: oxidoreductase activity (GO:0016491),Biological Process: respiratory electron transport chain (GO:0022904)	cytochrome b; K00412 ubiquinol-cytochrome c reductase cytochrome b subunit (A)	Cytochrome b OS=Daucus carota GN=MT-CYB PE=3 SV=1	Cytochrome b(N-terminal)/b6/petB	cytochrome b, partial (mitochondrion) [Erythranthe guttata]
HORMACH02G00717600.1	expanded	Molecular Function: electron carrier activity (GO:0009055),Cellular Component: membrane (GO:0016020),Molecular Function: oxidoreductase activity (GO:0016491),Biological Process: respiratory electron transport chain (GO:0022904)	cytochrome b; K00412 ubiquinol-cytochrome c reductase cytochrome b subunit (A)	Cytochrome b OS=Pisum sativum GN=MT-CYB PE=3 SV=1	Cytochrome b(N-terminal)/b6/petB	cytochrome b, partial (mitochondrion) [Erythranthe guttata]
HORMACH04G01905800.1	expanded	Molecular Function: electron carrier activity (GO:0009055),Cellular Component: membrane (GO:0016020),Molecular Function: oxidoreductase activity (GO:0016491),Biological Process: respiratory electron transport chain (GO:0022904)	cob, DP_004; apocytochrome b; K00412 ubiquinol-cytochrome c reductase cytochrome b subunit (A)	Cytochrome b OS=Pisum sativum GN=MT-CYB PE=3 SV=1	Cytochrome b(N-terminal)/b6/petB	apocytochrome b, partial (mitochondrion) [Homalanthus populneus]
HORMACH07G03722600.1	expanded	Molecular Function: electron carrier activity (GO:0009055),Cellular Component: membrane (GO:0016020),Molecular Function: oxidoreductase activity (GO:0016491),Biological Process: respiratory electron transport chain (GO:0022904)	cytochrome b; K00412 ubiquinol-cytochrome c reductase cytochrome b subunit (A)	Cytochrome b OS=Pisum sativum GN=MT-CYB PE=3 SV=1	Cytochrome b(N-terminal)/b6/petB	cytochrome b, partial (mitochondrion) [Erythranthe guttata]
HORMACH01G00016900.1	expanded	Molecular Function: electron carrier activity (GO:0009055),Cellular Component: membrane (GO:0016020),Molecular Function: oxidoreductase activity (GO:0016491),Biological Process: respiratory electron transport chain (GO:0022904)	cytochrome b; K00412 ubiquinol-cytochrome c reductase cytochrome b subunit (A)	Cytochrome b OS=Vicia faba GN=MT-CYB PE=3 SV=2	Cytochrome b(N-terminal)/b6/petB	cytochrome b, partial (mitochondrion) [Erythranthe guttata]
HORMACH05G02515800.1	expanded	--	--	--	--	predicted protein [Hordeum vulgare subsp. vulgare]
HORMACH01G00237200.1	expanded	--	--	--	--	--
HORMACH04G01857200.1	expanded	--	--	--	--	--
HORMACH05G02821600.1	expanded	--	--	--	--	predicted protein [Hordeum vulgare subsp. vulgare]
HORMACH05G02805900.1	expanded	--	--	--	--	--
HORMACH03G01523000.1	expanded	--	--	--	--	--
HORMACH04G02110100.1	expanded	--	--	--	--	predicted protein [Hordeum vulgare subsp. vulgare]
HORMACH03G01669500.1	expanded	--	--	--	--	--
HORMACH03G01398100.1	expanded	--	--	--	--	--
HORMACH07G03807200.1	expanded	--	UBQLN4; ubiquilin 4; K04523 ubiquilin (A)	--	--	unknown [Zea mays]
HORMACH03G01510200.1	expanded	--	--	--	--	unknown [Zea mays]
HORMACH03G01723800.1	expanded	--	UBQLN4; ubiquilin 4; K04523 ubiquilin (A)	--	--	unknown [Zea mays]
HORMACH06G03315900.1	expanded	--	--	--	--	hypothetical protein ZEAMMB73_166276 [Zea mays]
HORMACH05G02307200.1	expanded	--	--	--	--	unknown [Zea mays]
HORMACH05G02418000.1	expanded	--	--	--	--	hypothetical protein F775_06809 [Aegilops tauschii]
HORMACH01G00345100.1	expanded	--	--	--	--	hypothetical protein F775_06809 [Aegilops tauschii]
HORMACH02G00556000.1	expanded	--	--	--	--	hypothetical protein F775_06809 [Aegilops tauschii]
HORMACH05G02510200.1	expanded	--	--	--	--	hypothetical protein F775_06809 [Aegilops tauschii]
HORMACH01G00505500.1	expanded	--	--	--	--	hypothetical protein F775_06809 [Aegilops tauschii]
HORMACH04G02172000.1	expanded	--	--	--	--	hypothetical protein TRIUR3_30196 [Triticum urartu]
HORMACH03G01537600.1	expanded	Cellular Component: mitochondrial outer membrane translocase complex (GO:0005742),Biological Process: protein import into mitochondrial matrix (GO:0030150)	Os01g0732000; K17771 mitochondrial import receptor subunit TOM7 (A)	Mitochondrial import receptor subunit TOM7-1 OS=Solanum tuberosum GN=TOM7-1 PE=3 SV=3	TOM7 family	predicted protein, partial [Hordeum vulgare subsp. vulgare]
HORMACH06G03127500.1	expanded	--	40S ribosomal protein S10-like; K02947 small subunit ribosomal protein S10e (A)	--	--	hypothetical protein F775_06809 [Aegilops tauschii]
HORMACH06G02955100.1	expanded	Molecular Function: transporter activity (GO:0005215),Biological Process: transport (GO:0006810),Cellular Component: membrane (GO:0016020)	protein NRT1/ PTR FAMILY 8.3-like; K14638 solute carrier family 15 (peptide/histidine transporter), member 3/4 (A)	Protein NRT1/ PTR FAMILY 8.2 OS=Arabidopsis thaliana GN=NPF8.2 PE=2 SV=1	--	predicted protein, partial [Hordeum vulgare subsp. vulgare]
HORMACH05G02554200.1	expanded	Molecular Function: structural constituent of ribosome (GO:0003735),Cellular Component: intracellular (GO:0005622),Cellular Component: ribosome (GO:0005840),Biological Process: translation (GO:0006412),Cellular Component: small ribosomal subunit (GO:0015935)	ribosomal protein S2, mitochondrial; K02967 small subunit ribosomal protein S2 (A)	Ribosomal protein S2, mitochondrial OS=Arabidopsis thaliana GN=RPS2 PE=2 SV=1	Ribosomal protein S2	rps2 (mitochondrion) [Triticum aestivum]
HORMACH02G00748500.1	expanded	--	--	--	--	Ribosomal protein S2, mitochondrial [Triticum urartu]
HORMACH05G02502700.1	expanded	Molecular Function: structural constituent of ribosome (GO:0003735),Cellular Component: intracellular (GO:0005622),Cellular Component: ribosome (GO:0005840),Biological Process: translation (GO:0006412),Cellular Component: small ribosomal subunit (GO:0015935)	ribosomal protein S2, mitochondrial; K02967 small subunit ribosomal protein S2 (A)	Ribosomal protein S2, mitochondrial OS=Arabidopsis thaliana GN=RPS2 PE=2 SV=1	Ribosomal protein S2	rps2 (mitochondrion) [Triticum aestivum]
HORMACH07G03415100.1	expanded	Molecular Function: protein binding (GO:0005515)	--	--	F-box domain	hypothetical protein F775_10929 [Aegilops tauschii]
HORMACH07G03415600.1	expanded	Molecular Function: protein binding (GO:0005515)	--	--	F-box domain	hypothetical protein F775_10929 [Aegilops tauschii]
HORMACHUnG03998800.1	expanded	--	--	--	--	hypothetical protein F775_23846 [Aegilops tauschii]
HORMACHUnG03998700.1	expanded	--	--	--	--	hypothetical protein F775_23846 [Aegilops tauschii]
HORMACH03G01520400.1	expanded	--	--	--	--	hypothetical protein F775_23846 [Aegilops tauschii]
HORMACHUnG03998600.1	expanded	--	--	--	--	hypothetical protein F775_23846 [Aegilops tauschii]
HORMACH07G03778200.1	expanded	--	--	--	--	hypothetical protein TRIUR3_05335 [Triticum urartu]
HORMACH05G02714000.1	expanded	--	--	--	--	hypothetical protein TRIUR3_05335 [Triticum urartu]
HORMACH03G01254300.1	expanded	--	--	--	--	hypothetical protein TRIUR3_05335 [Triticum urartu]
HORMACH03G01451700.1	expanded	--	--	--	--	hypothetical protein TRIUR3_05335 [Triticum urartu]
HORMACH07G03776100.1	expanded	--	--	--	--	PREDICTED: uncharacterized protein LOC101769474 [Setaria italica]
HORMACH03G01306400.1	expanded	--	--	--	--	hypothetical protein F775_23941 [Aegilops tauschii]
HORMACH05G02817500.1	expanded	--	--	--	--	hypothetical protein F775_23941 [Aegilops tauschii]
HORMACH01G00238300.1	expanded	--	--	--	--	hypothetical protein F775_23941 [Aegilops tauschii]
HORMACH01G00401200.1	expanded	--	--	--	--	hypothetical protein F775_23941 [Aegilops tauschii]
HORMACH03G01751000.1	expanded	--	--	--	--	hypothetical protein F775_03865 [Aegilops tauschii]
HORMACH02G01158300.1	expanded	--	--	--	--	hypothetical protein F775_03865 [Aegilops tauschii]
HORMACH02G00700100.1	expanded	--	--	--	--	hypothetical protein F775_03865 [Aegilops tauschii]
HORMACH05G02559700.1	expanded	--	--	--	--	--
HORMACH05G02766900.1	expanded	--	--	DNA topoisomerase 2 OS=Schizosaccharomyces pombe (strain 972 / ATCC 24843) GN=top2 PE=1 SV=2	--	--
HORMACH06G03033200.1	expanded	--	--	--	--	hypothetical protein F775_03865 [Aegilops tauschii]
HORMACH04G02132900.1	expanded	--	--	--	--	--
HORMACH06G03239000.1	expanded	Molecular Function: protein binding (GO:0005515)	--	F-box/FBD/LRR-repeat protein At5g53840 OS=Arabidopsis thaliana GN=At5g53840 PE=2 SV=1	F-box domain	hypothetical protein F775_16589 [Aegilops tauschii]
HORMACH03G01325200.1	expanded	Molecular Function: protein binding (GO:0005515)	--	F-box/FBD/LRR-repeat protein At1g13780 OS=Arabidopsis thaliana GN=At1g13780 PE=2 SV=1	F-box domain	hypothetical protein F775_16589 [Aegilops tauschii]
HORMACH04G01885300.1	expanded	--	--	--	--	hypothetical protein F775_16589 [Aegilops tauschii]
HORMACH02G00998300.1	expanded	Molecular Function: protein binding (GO:0005515)	--	Putative F-box protein At2g39415 OS=Arabidopsis thaliana GN=At2g39415 PE=3 SV=1	F-box domain	hypothetical protein F775_16589 [Aegilops tauschii]
HORMACH07G03606600.1	expanded	--	--	--	--	PREDICTED: FBD-associated F-box protein At4g10400-like [Setaria italica]
HORMACH07G03869300.1	expanded	--	--	--	--	hypothetical protein F775_16589 [Aegilops tauschii]
HORMACH07G03563500.1	expanded	Molecular Function: protein binding (GO:0005515)	--	FBD-associated F-box protein At4g13985 OS=Arabidopsis thaliana GN=At4g13985 PE=2 SV=1	F-box domain	PREDICTED: F-box/FBD/LRR-repeat protein At1g16930-like [Setaria italica]
HORMACH06G02974600.1	expanded	--	--	F-box/FBD/LRR-repeat protein At1g13780 OS=Arabidopsis thaliana GN=At1g13780 PE=2 SV=1	--	hypothetical protein F775_16589 [Aegilops tauschii]
HORMACH07G03762100.1	expanded	--	--	--	No apical meristem-associated C-terminal domain	UDP-glycosyltransferase 73C6 [Triticum urartu]
HORMACH02G00745700.1	expanded	--	--	--	--	hypothetical protein F775_06809 [Aegilops tauschii]
HORMACH01G00513700.1	expanded	--	--	--	No apical meristem-associated C-terminal domain	UDP-glycosyltransferase 73C6 [Triticum urartu]
HORMACH05G02429400.1	expanded	--	--	--	--	hypothetical protein F775_06809 [Aegilops tauschii]
HORMACH02G01009600.1	expanded	--	--	--	No apical meristem-associated C-terminal domain	UDP-glycosyltransferase 73C6 [Triticum urartu]
HORMACH07G03807600.1	expanded	--	--	--	--	UDP-glycosyltransferase 73C6 [Triticum urartu]
HORMACH01G00273200.1	expanded	--	--	--	--	UDP-glycosyltransferase 73C6 [Triticum urartu]
HORMACH01G00454000.1	expanded	--	--	--	--	UDP-glycosyltransferase 73C6 [Triticum urartu]
HORMACH01G00263700.1	expanded	--	--	--	--	protein kinase [Triticum aestivum]
HORMACH05G02317100.1	expanded	--	--	--	--	protein kinase [Triticum aestivum]
HORMACH02G01094700.1	expanded	--	--	--	--	protein kinase [Triticum aestivum]
HORMACH01G00264300.1	expanded	--	--	--	--	protein kinase [Triticum aestivum]
HORMACH07G03658500.1	expanded	--	--	--	--	protein kinase [Triticum aestivum]
HORMACH05G02833000.1	expanded	--	--	--	--	protein kinase [Triticum aestivum]
HORMACH04G02207600.1	expanded	--	--	--	--	protein kinase [Triticum aestivum]
HORMACHUnG04083000.1	expanded	--	--	--	--	protein kinase [Triticum aestivum]
HORMACHUnG04080700.1	expanded	Molecular Function: fatty-acyl-CoA reductase (alcohol-forming) activity (GO:0080019)	fatty acyl-CoA reductase 2-like; K13356 alcohol-forming fatty acyl-CoA reductase [EC:1.2.1.84] (A)	Fatty acyl-CoA reductase 2 OS=Arabidopsis thaliana GN=FAR2 PE=2 SV=2	Male sterility protein	PREDICTED: fatty acyl-CoA reductase 2-like [Oryza brachyantha]
HORMACH04G02246700.1	expanded	Molecular Function: fatty-acyl-CoA reductase (alcohol-forming) activity (GO:0080019)	fatty acyl-CoA reductase 2-like; K13356 alcohol-forming fatty acyl-CoA reductase [EC:1.2.1.84] (A)	Fatty acyl-CoA reductase 2 OS=Arabidopsis thaliana GN=FAR2 PE=2 SV=2	Male sterility protein	PREDICTED: fatty acyl-CoA reductase 2-like [Oryza brachyantha]
HORMACH05G02345400.1	expanded	Molecular Function: fatty-acyl-CoA reductase (alcohol-forming) activity (GO:0080019)	fatty acyl-CoA reductase 2-like; K13356 alcohol-forming fatty acyl-CoA reductase [EC:1.2.1.84] (A)	Ribosomal protein S7, mitochondrial OS=Triticum aestivum GN=RPS7 PE=3 SV=1	Ribosomal protein S7p/S5e	PREDICTED: fatty acyl-CoA reductase 2-like [Oryza brachyantha]
HORMACH04G01945300.1	expanded	Molecular Function: fatty-acyl-CoA reductase (alcohol-forming) activity (GO:0080019)	fatty acyl-CoA reductase 2-like; K13356 alcohol-forming fatty acyl-CoA reductase [EC:1.2.1.84] (A)	Fatty acyl-CoA reductase 2 OS=Arabidopsis thaliana GN=FAR2 PE=2 SV=2	Male sterility protein	PREDICTED: fatty acyl-CoA reductase 2-like [Oryza brachyantha]
HORMACH07G03514500.1	expanded	Molecular Function: fatty-acyl-CoA reductase (alcohol-forming) activity (GO:0080019)	fatty acyl-CoA reductase 2-like; K13356 alcohol-forming fatty acyl-CoA reductase [EC:1.2.1.84] (A)	Fatty acyl-CoA reductase 2 OS=Arabidopsis thaliana GN=FAR2 PE=2 SV=2	Male sterility protein	PREDICTED: fatty acyl-CoA reductase 2-like [Oryza brachyantha]
HORMACH01G00135800.1	expanded	Molecular Function: fatty-acyl-CoA reductase (alcohol-forming) activity (GO:0080019)	fatty acyl-CoA reductase 2-like; K13356 alcohol-forming fatty acyl-CoA reductase [EC:1.2.1.84] (A)	Fatty acyl-CoA reductase 2 OS=Arabidopsis thaliana GN=FAR2 PE=2 SV=2	Male sterility protein	PREDICTED: fatty acyl-CoA reductase 2-like [Oryza brachyantha]
HORMACH05G02451200.1	expanded	Molecular Function: fatty-acyl-CoA reductase (alcohol-forming) activity (GO:0080019)	fatty acyl-CoA reductase 2-like; K13356 alcohol-forming fatty acyl-CoA reductase [EC:1.2.1.84] (A)	Fatty acyl-CoA reductase 2 OS=Arabidopsis thaliana GN=FAR2 PE=2 SV=2	Male sterility protein	PREDICTED: fatty acyl-CoA reductase 2-like [Oryza brachyantha]
HORMACHUnG04046600.1	expanded	Molecular Function: fatty-acyl-CoA reductase (alcohol-forming) activity (GO:0080019)	fatty acyl-CoA reductase 2-like; K13356 alcohol-forming fatty acyl-CoA reductase [EC:1.2.1.84] (A)	Fatty acyl-CoA reductase 2 OS=Arabidopsis thaliana GN=FAR2 PE=2 SV=2	Male sterility protein	PREDICTED: fatty acyl-CoA reductase 2-like [Oryza brachyantha]
HORMACH02G00991000.1	expanded	--	--	--	--	predicted protein [Hordeum vulgare subsp. vulgare]
HORMACH01G00141500.1	expanded	--	--	--	--	DNA repair protein rhp54 [Aegilops tauschii]
HORMACH02G00917600.1	expanded	--	--	--	--	DNA repair protein rhp54 [Aegilops tauschii]
HORMACH06G02994600.1	expanded	--	--	--	--	predicted protein [Hordeum vulgare subsp. vulgare]
HORMACH03G01467800.1	expanded	--	--	--	--	Auxin response factor 3 [Aegilops tauschii]
HORMACH06G03330500.1	expanded	--	--	--	--	predicted protein [Hordeum vulgare subsp. vulgare]
HORMACH03G01727700.1	expanded	--	--	--	--	predicted protein [Hordeum vulgare subsp. vulgare]
HORMACH07G03762600.1	expanded	--	--	--	--	DNA repair protein rhp54 [Aegilops tauschii]
HORMACH01G00047400.1	expanded	--	--	--	--	DNA topoisomerase 2 [Aegilops tauschii]
HORMACH01G00101400.1	expanded	Biological Process: metabolic process (GO:0008152),Molecular Function: oxidoreductase activity (GO:0016491),Biological Process: oxidation-reduction process (GO:0055114)	--	--	Oxidoreductase family, C-terminal alpha/beta domain	DNA topoisomerase 2 [Aegilops tauschii]
HORMACH03G01466900.1	expanded	--	--	--	--	hypothetical protein F775_03865 [Aegilops tauschii]
HORMACH03G01685000.1	expanded	--	--	--	--	hypothetical protein TRIUR3_22726 [Triticum urartu]
HORMACH06G03179900.1	expanded	--	--	--	--	GATA transcription factor 13 [Aegilops tauschii]
HORMACH02G00819000.1	expanded	--	--	--	--	DNA topoisomerase 2 [Aegilops tauschii]
HORMACH05G02377200.1	expanded	--	--	--	--	Receptor-like protein kinase HERK 1 [Triticum urartu]
HORMACH03G01231800.1	expanded	--	--	--	--	PREDICTED: uncharacterized protein LOC102699987 [Oryza brachyantha]
HORMACH03G01239900.1	expanded	--	--	--	--	PREDICTED: uncharacterized protein LOC102699987 [Oryza brachyantha]
HORMACH03G01231700.1	expanded	--	--	--	--	PREDICTED: uncharacterized protein LOC102699987 [Oryza brachyantha]
HORMACH03G01239800.1	expanded	--	--	--	--	PREDICTED: uncharacterized protein LOC102699987 [Oryza brachyantha]
HORMACH03G01239700.1	expanded	--	--	--	--	PREDICTED: uncharacterized protein LOC102699987 [Oryza brachyantha]
HORMACH03G01240100.1	expanded	--	--	--	--	PREDICTED: uncharacterized protein LOC102699987 [Oryza brachyantha]
HORMACH03G01240000.1	expanded	--	--	--	--	PREDICTED: uncharacterized protein LOC102699987 [Oryza brachyantha]
HORMACH03G01248200.1	expanded	--	--	--	--	PREDICTED: uncharacterized protein LOC102699987 [Oryza brachyantha]
HORMACH04G01996400.1	expanded	--	--	--	--	PREDICTED: uncharacterized protein LOC100846396 [Brachypodium distachyon]
HORMACH03G01445200.1	expanded	--	--	--	--	hypothetical protein TRIUR3_04859 [Triticum urartu]
HORMACH06G03361300.1	expanded	--	polygalacturonase At1g48100-like; K01184 polygalacturonase [EC:3.2.1.15] (A)	Protein RADIALIS-like 5 OS=Arabidopsis thaliana GN=RL5 PE=3 SV=1	--	Myb-related protein, putative [Oryza sativa Japonica Group]
HORMACH05G02738400.1	expanded	Molecular Function: chromatin binding (GO:0003682)	polygalacturonase At1g48100-like; K01184 polygalacturonase [EC:3.2.1.15] (A)	Protein RADIALIS-like 6 OS=Arabidopsis thaliana GN=RL6 PE=2 SV=1	Myb-like DNA-binding domain	Myb-related protein, putative [Oryza sativa Japonica Group]
HORMACH03G01422300.1	expanded	Molecular Function: chromatin binding (GO:0003682)	polygalacturonase At1g48100-like; K01184 polygalacturonase [EC:3.2.1.15] (A)	Protein RADIALIS-like 6 OS=Arabidopsis thaliana GN=RL6 PE=2 SV=1	Myb-like DNA-binding domain	Myb-related protein, putative [Oryza sativa Japonica Group]
HORMACH02G01165400.1	expanded	--	polygalacturonase At1g48100-like; K01184 polygalacturonase [EC:3.2.1.15] (A)	Protein RADIALIS-like 5 OS=Arabidopsis thaliana GN=RL5 PE=3 SV=1	--	PREDICTED: protein RADIALIS-like 3-like isoform X1 [Oryza brachyantha]
HORMACH02G00600600.1	expanded	Cellular Component: exocyst (GO:0000145),Biological Process: exocytosis (GO:0006887)	exocyst complex component EXO70B1-like; K07195 exocyst complex component 7 (A)	--	Exo70 exocyst complex subunit	hypothetical protein TRIUR3_23272 [Triticum urartu]
HORMACH02G00600900.1	expanded	Cellular Component: exocyst (GO:0000145),Biological Process: exocytosis (GO:0006887)	exocyst complex component EXO70B1-like; K07195 exocyst complex component 7 (A)	Exocyst complex component EXO70A1 OS=Arabidopsis thaliana GN=EXO70A1 PE=1 SV=1	Exo70 exocyst complex subunit	hypothetical protein TRIUR3_27938 [Triticum urartu]
HORMACH07G03545900.1	expanded	--	--	--	--	hypothetical protein F775_00092 [Aegilops tauschii]
HORMACH01G00151200.1	expanded	--	--	--	--	hypothetical protein F775_00092 [Aegilops tauschii]
HORMACH02G00724100.1	expanded	--	--	--	--	hypothetical protein F775_00092 [Aegilops tauschii]
HORMACH06G03029400.1	expanded	--	--	--	--	hypothetical protein F775_00092 [Aegilops tauschii]
HORMACH06G03270100.1	expanded	--	--	--	Plant transposase (Ptta/En/Spm family)	hypothetical protein F775_00092 [Aegilops tauschii]
HORMACH05G02279400.1	expanded	--	--	--	--	predicted protein [Hordeum vulgare subsp. vulgare]
HORMACH02G01149300.1	expanded	--	--	--	--	predicted protein [Hordeum vulgare subsp. vulgare]
HORMACH05G02891700.1	expanded	--	--	--	--	predicted protein [Hordeum vulgare subsp. vulgare]
HORMACH03G01698500.1	expanded	--	--	--	--	predicted protein [Hordeum vulgare subsp. vulgare]
HORMACH02G00931300.1	expanded	--	--	--	--	predicted protein [Hordeum vulgare subsp. vulgare]
HORMACH03G01517200.1	expanded	--	--	--	--	hypothetical protein F775_09012 [Aegilops tauschii]
HORMACH06G03081100.1	expanded	--	--	--	--	hypothetical protein TRIUR3_31772 [Triticum urartu]
HORMACH03G01504600.1	expanded	--	--	--	--	hypothetical protein TRIUR3_31772 [Triticum urartu]
HORMACHUnG04020900.1	expanded	--	--	--	--	hypothetical protein MTR_0002s0270 [Medicago truncatula]
HORMACH07G03976200.1	expanded	--	--	--	--	hypothetical protein MTR_0002s0270 [Medicago truncatula]
HORMACH03G01224500.1	expanded	--	--	--	--	imp biosynthesis protein (chloroplast) [Oryza sativa Indica Group]
HORMACH05G02390000.1	expanded	--	--	--	--	hypothetical protein MTR_0002s0270 [Medicago truncatula]
HORMACH07G03766400.1	expanded	--	--	--	--	hypothetical protein MTR_0002s0270 [Medicago truncatula]
HORMACHUnG04020100.1	expanded	--	--	--	--	hypothetical protein MTR_0002s0270 [Medicago truncatula]
HORMACH07G03658800.1	expanded	--	--	--	--	hypothetical protein MTR_0002s0270 [Medicago truncatula]
HORMACH05G02610300.1	expanded	--	--	--	--	DEAD-box ATP-dependent RNA helicase 37 [Aegilops tauschii]
HORMACH05G02594600.1	expanded	--	--	--	--	DEAD-box ATP-dependent RNA helicase 37 [Aegilops tauschii]
HORMACH04G01999000.1	expanded	--	--	--	--	DEAD-box ATP-dependent RNA helicase 37 [Aegilops tauschii]
HORMACH06G03157200.1	expanded	--	--	--	--	DEAD-box ATP-dependent RNA helicase 37 [Aegilops tauschii]
HORMACH05G02406200.1	expanded	--	--	--	--	DEAD-box ATP-dependent RNA helicase 37 [Aegilops tauschii]
HORMACH04G01806600.1	expanded	--	--	--	--	DEAD-box ATP-dependent RNA helicase 37 [Aegilops tauschii]
HORMACH06G03121000.1	expanded	--	--	--	Caulimovirus viroplasmin	predicted protein [Hordeum vulgare subsp. vulgare]
HORMACH06G03120700.1	expanded	--	--	--	--	gag-pol polyprotein [Triticum aestivum]
HORMACH04G02001700.1	expanded	--	--	--	--	hypothetical protein TRIUR3_33651 [Triticum urartu]
HORMACH01G00161300.1	expanded	--	--	--	--	gag-pol polyprotein [Hordeum vulgare]
HORMACH05G02420500.1	expanded	--	--	--	--	putative gag-pol polyprotein [Oryza sativa Japonica Group]
HORMACH04G01994800.1	expanded	--	--	--	--	hypothetical protein TRIUR3_34107 [Triticum urartu]
HORMACH04G01972900.1	expanded	--	--	--	--	gag-pol polyprotein [Hordeum vulgare]
HORMACH07G03726600.1	expanded	--	--	--	--	gag-pol polyprotein [Hordeum vulgare]
HORMACHUnG04087000.1	expanded	--	--	--	--	hypothetical protein F775_00362 [Aegilops tauschii]
HORMACH05G02454700.1	expanded	--	--	--	--	hypothetical protein F775_00362 [Aegilops tauschii]
HORMACH06G03238500.1	expanded	--	--	--	--	hypothetical protein F775_00362 [Aegilops tauschii]
HORMACH06G03340200.1	expanded	--	--	--	--	hypothetical protein F775_00362 [Aegilops tauschii]
HORMACH05G02280700.1	expanded	--	--	--	--	hypothetical protein F775_00362 [Aegilops tauschii]
HORMACH03G01338000.1	expanded	--	--	--	--	hypothetical protein F775_00362 [Aegilops tauschii]
HORMACH05G02671900.1	expanded	--	--	--	--	hypothetical protein F775_00362 [Aegilops tauschii]
HORMACH05G02390200.1	expanded	--	S12-like, 30S ribosomal protein S12 subfamily protein; K02950 small subunit ribosomal protein S12 (A)	--	--	S12-like, 30S ribosomal protein S12 subfamily protein [Medicago truncatula]
HORMACH05G02832600.1	expanded	--	S12-like, 30S ribosomal protein S12 subfamily protein; K02950 small subunit ribosomal protein S12 (A)	--	--	S12-like, 30S ribosomal protein S12 subfamily protein [Medicago truncatula]
HORMACH07G03659000.1	expanded	--	S12-like, 30S ribosomal protein S12 subfamily protein; K02950 small subunit ribosomal protein S12 (A)	--	--	S12-like, 30S ribosomal protein S12 subfamily protein [Medicago truncatula]
HORMACH02G01006700.1	expanded	--	S12-like, 30S ribosomal protein S12 subfamily protein; K02950 small subunit ribosomal protein S12 (A)	--	--	S12-like, 30S ribosomal protein S12 subfamily protein [Medicago truncatula]
HORMACH05G02358600.1	expanded	--	S12-like, 30S ribosomal protein S12 subfamily protein; K02950 small subunit ribosomal protein S12 (A)	--	--	S12-like, 30S ribosomal protein S12 subfamily protein [Medicago truncatula]
HORMACH07G03976400.1	expanded	--	S12-like, 30S ribosomal protein S12 subfamily protein; K02950 small subunit ribosomal protein S12 (A)	--	--	S12-like, 30S ribosomal protein S12 subfamily protein [Medicago truncatula]
HORMACH04G02027000.1	expanded	--	--	--	--	unknown [Aegilops tauschii]
HORMACH04G01959900.1	expanded	--	--	--	--	hypothetical protein F775_25818 [Aegilops tauschii]
HORMACH03G01514400.1	expanded	--	--	--	--	hypothetical protein TRIUR3_16897 [Triticum urartu]
HORMACH02G00652800.1	expanded	--	--	--	--	putative methyltransferase PMT27 [Triticum urartu]
HORMACH07G03649700.1	expanded	--	--	--	--	hypothetical protein F775_25841 [Aegilops tauschii]
HORMACH05G02401100.1	expanded	--	--	--	--	unknown [Aegilops tauschii]
HORMACH01G00234200.1	expanded	--	--	--	--	unknown [Aegilops tauschii]
HORMACH03G01682000.1	expanded	--	--	--	--	--
HORMACH07G03464000.1	expanded	--	--	--	--	predicted protein [Hordeum vulgare subsp. vulgare]
HORMACH01G00465300.1	expanded	--	--	--	--	predicted protein [Hordeum vulgare subsp. vulgare]
HORMACH05G02758200.1	expanded	--	--	--	--	predicted protein [Hordeum vulgare subsp. vulgare]
HORMACH07G03512500.1	expanded	--	--	--	--	predicted protein [Hordeum vulgare subsp. vulgare]
HORMACH07G03405200.1	expanded	--	--	--	--	predicted protein [Hordeum vulgare subsp. vulgare]
HORMACH06G02963500.1	expanded	--	--	--	--	predicted protein [Hordeum vulgare subsp. vulgare]
HORMACH02G01023300.1	expanded	--	--	DeSI-like protein At4g17486 OS=Arabidopsis thaliana GN=At4g17486 PE=2 SV=1	--	TPA: hypothetical protein ZEAMMB73_371431 [Zea mays]
HORMACH05G02884600.1	expanded	--	--	--	--	hypothetical protein TRIUR3_01476 [Triticum urartu]
HORMACH07G03779200.1	expanded	--	--	--	--	hypothetical protein F775_04730 [Aegilops tauschii]
HORMACH03G01462200.1	expanded	--	--	--	--	--
HORMACH05G02405000.1	expanded	--	--	--	--	--
HORMACH05G02378400.1	expanded	--	--	--	--	hypothetical protein F775_31641 [Aegilops tauschii]
HORMACH01G00332500.1	expanded	--	--	--	--	GATA transcription factor 13 [Aegilops tauschii]
HORMACH05G02779300.1	expanded	--	--	--	--	predicted protein [Hordeum vulgare subsp. vulgare]
HORMACH05G02334800.1	expanded	--	--	--	--	predicted protein [Hordeum vulgare subsp. vulgare]
HORMACH07G03465300.1	expanded	--	--	--	--	predicted protein [Hordeum vulgare subsp. vulgare]
HORMACH07G03937400.1	expanded	--	--	--	--	predicted protein [Hordeum vulgare subsp. vulgare]
HORMACH05G02654300.1	expanded	--	--	--	--	predicted protein [Hordeum vulgare subsp. vulgare]
HORMACH01G00338000.1	expanded	--	--	--	--	predicted protein [Hordeum vulgare subsp. vulgare]
HORMACH04G01908200.1	expanded	--	--	--	--	predicted protein [Hordeum vulgare subsp. vulgare]
HORMACH01G00314100.1	expanded	--	--	--	--	hypothetical protein F775_24163 [Aegilops tauschii]
HORMACH05G02373100.1	expanded	--	--	--	--	hypothetical protein F775_24163 [Aegilops tauschii]
HORMACH02G00892300.1	expanded	--	--	--	--	hypothetical protein F775_24163 [Aegilops tauschii]
HORMACH07G03569700.1	expanded	--	--	--	--	hypothetical protein F775_24163 [Aegilops tauschii]
HORMACH02G01061300.1	expanded	--	--	--	--	hypothetical protein F775_43128 [Aegilops tauschii]
HORMACH06G03068600.1	expanded	--	--	--	--	hypothetical protein F775_24163 [Aegilops tauschii]
HORMACH02G00879000.1	expanded	--	--	--	--	hypothetical protein F775_24163 [Aegilops tauschii]
HORMACH03G01350300.1	expanded	--	--	--	--	Omega-6 fatty acid desaturase, endoplasmic reticulum isozyme 2 [Aegilops tauschii]
HORMACH04G02172200.1	expanded	--	--	--	--	Importin subunit beta-1 [Aegilops tauschii]
HORMACH03G01733500.1	expanded	--	--	--	--	Alpha-glucosidase yihQ [Aegilops tauschii]
HORMACH03G01312100.1	expanded	--	--	--	--	hypothetical protein F775_25490 [Aegilops tauschii]
HORMACHUnG04059000.1	expanded	--	--	--	--	hypothetical protein F775_25490 [Aegilops tauschii]
HORMACH03G01377600.1	expanded	--	--	--	--	Importin subunit beta-1 [Aegilops tauschii]
HORMACH02G00897400.1	expanded	--	--	--	--	Alpha-glucosidase yihQ [Aegilops tauschii]
HORMACH05G02812000.1	expanded	--	SORBIDRAFT_03g031920, Sb03g031920; hypothetical protein; K06100 symplekin (A)	--	--	PREDICTED: uncharacterized protein LOC103629821 [Zea mays]
HORMACH05G02836100.1	expanded	--	symplekin; K06100 symplekin (A)	--	--	expressed protein, partial [Triticum monococcum]
HORMACH07G03507000.1	expanded	--	symplekin; K06100 symplekin (A)	--	Symplekin tight junction protein C terminal	expressed protein, partial [Triticum monococcum]
HORMACH07G03878500.1	expanded	--	uncharacterized LOC101783346; K01247 DNA-3-methyladenine glycosylase II [EC:3.2.2.21] (A)	--	Myb/SANT-like DNA-binding domain	PREDICTED: uncharacterized protein LOC100822392 [Brachypodium distachyon]
HORMACH06G03259100.1	expanded	--	uncharacterized LOC101783346; K01247 DNA-3-methyladenine glycosylase II [EC:3.2.2.21] (A)	--	Myb/SANT-like DNA-binding domain	PREDICTED: uncharacterized protein LOC100822392 [Brachypodium distachyon]
HORMACH02G00935600.1	expanded	--	uncharacterized LOC101783346; K01247 DNA-3-methyladenine glycosylase II [EC:3.2.2.21] (A)	--	Myb/SANT-like DNA-binding domain	PREDICTED: uncharacterized protein LOC100822392 [Brachypodium distachyon]
HORMACH06G02954800.1	expanded	--	--	--	--	--
HORMACH01G00196900.1	expanded	--	--	--	--	--
HORMACH02G00612700.1	expanded	--	--	--	--	--
HORMACHUnG04077700.1	expanded	--	--	--	--	--
HORMACH01G00193600.1	expanded	--	--	--	--	--
HORMACH03G01776400.1	expanded	Biological Process: proteolysis (GO:0006508),Molecular Function: cysteine-type peptidase activity (GO:0008234)	GRMZM2G005114; putative ubiquitin-like-specific protease 1B; K08592 sentrin-specific protease 1 [EC:3.4.22.68] (A)	--	Ulp1 protease family, C-terminal catalytic domain	hypothetical protein TRIUR3_04372 [Triticum urartu]
HORMACH05G02877700.1	expanded	--	putative ubiquitin-like-specific protease 1B; K08592 sentrin-specific protease 1 [EC:3.4.22.68] (A)	--	--	hypothetical protein F775_22982 [Aegilops tauschii]
HORMACH02G00578700.1	expanded	Biological Process: proteolysis (GO:0006508),Molecular Function: cysteine-type peptidase activity (GO:0008234)	GRMZM2G005114; putative ubiquitin-like-specific protease 1B; K08592 sentrin-specific protease 1 [EC:3.4.22.68] (A)	--	Ulp1 protease family, C-terminal catalytic domain	hypothetical protein F775_03162 [Aegilops tauschii]
HORMACH05G02286600.1	expanded	Biological Process: proteolysis (GO:0006508),Molecular Function: cysteine-type peptidase activity (GO:0008234)	GRMZM2G005114; putative ubiquitin-like-specific protease 1B; K08592 sentrin-specific protease 1 [EC:3.4.22.68] (A)	Ubiquitin-like-specific protease 1 OS=Schizosaccharomyces pombe (strain 972 / ATCC 24843) GN=ulp1 PE=3 SV=1	Ulp1 protease family, C-terminal catalytic domain	hypothetical protein F775_04083 [Aegilops tauschii]
HORMACH05G02848900.1	expanded	--	--	--	--	hypothetical protein TRIUR3_09642 [Triticum urartu]
HORMACH07G03400000.1	expanded	--	--	--	--	hypothetical protein TRIUR3_09642 [Triticum urartu]
HORMACH05G02368000.1	expanded	--	--	--	--	hypothetical protein TRIUR3_09642 [Triticum urartu]
HORMACH02G00701200.1	expanded	--	--	--	--	hypothetical protein TRIUR3_20525 [Triticum urartu]
HORMACH02G00701500.1	expanded	--	--	--	--	hypothetical protein TRIUR3_29903 [Triticum urartu]
HORMACH02G00701300.1	expanded	--	--	--	--	hypothetical protein TRIUR3_29903 [Triticum urartu]
HORMACH02G00701400.1	expanded	--	--	--	--	hypothetical protein TRIUR3_29903 [Triticum urartu]
HORMACH02G00589200.1	expanded	--	--	--	Protein of unknown function (DUF1618)	hypothetical protein F775_29961 [Aegilops tauschii]
HORMACH02G00588700.1	expanded	--	--	--	Protein of unknown function (DUF1618)	hypothetical protein F775_29961 [Aegilops tauschii]
HORMACH02G00590100.1	expanded	--	--	--	Protein of unknown function (DUF1618)	hypothetical protein TRIUR3_32132 [Triticum urartu]
HORMACH02G00589000.1	expanded	--	--	--	Protein of unknown function (DUF1618)	hypothetical protein F775_29961 [Aegilops tauschii]
HORMACH07G03987100.1	expanded	Molecular Function: sulfotransferase activity (GO:0008146)	flavonol 4'-sulfotransferase-like; K01016 estrone sulfotransferase [EC:2.8.2.4] (A)	Cytosolic sulfotransferase 5 OS=Arabidopsis thaliana GN=SOT5 PE=1 SV=1	Sulfotransferase domain	predicted protein [Hordeum vulgare subsp. vulgare]
HORMACH02G01059200.1	expanded	Molecular Function: sulfotransferase activity (GO:0008146)	cytosolic sulfotransferase 15-like; K01014 aryl sulfotransferase [EC:2.8.2.1] (A)	Cytosolic sulfotransferase 5 OS=Arabidopsis thaliana GN=SOT5 PE=1 SV=1	Sulfotransferase domain	predicted protein [Hordeum vulgare subsp. vulgare]
HORMACH03G01595000.1	expanded	--	--	--	--	--
HORMACH06G03097800.1	expanded	--	--	--	--	Uncharacterized ATP-dependent helicase C23E6.02 [Triticum urartu]
HORMACH07G03946900.1	expanded	--	--	--	--	Uncharacterized ATP-dependent helicase C23E6.02 [Triticum urartu]
HORMACH03G01765900.1	expanded	--	--	--	--	Uncharacterized ATP-dependent helicase C23E6.02 [Triticum urartu]
HORMACH03G01758100.1	expanded	--	--	--	--	Uncharacterized ATP-dependent helicase C23E6.02 [Triticum urartu]
HORMACH04G02113600.1	expanded	--	--	--	--	hypothetical protein TRIUR3_28544 [Triticum urartu]
HORMACH06G03134800.1	expanded	--	--	--	--	hypothetical protein TRIUR3_05335 [Triticum urartu]
HORMACH03G01266400.1	expanded	--	--	--	--	hypothetical protein TRIUR3_05335 [Triticum urartu]
HORMACH05G02321500.1	expanded	--	--	--	--	hypothetical protein TRIUR3_05335 [Triticum urartu]
HORMACH03G01492300.1	expanded	--	--	--	--	hypothetical protein TRIUR3_05335 [Triticum urartu]
HORMACH06G03060800.1	expanded	--	--	--	--	hypothetical protein TRIUR3_05335 [Triticum urartu]
HORMACH01G00463400.1	expanded	--	--	--	--	hypothetical protein TRIUR3_05335 [Triticum urartu]
HORMACH02G00585000.1	expanded	--	--	--	--	U-box domain-containing protein 4 [Aegilops tauschii]
HORMACH01G00091000.1	expanded	--	--	--	--	U-box domain-containing protein 4 [Aegilops tauschii]
HORMACH02G00991100.1	expanded	--	--	--	--	putative polygalacturonase [Triticum urartu]
HORMACH02G01114100.1	expanded	--	--	--	--	putative polygalacturonase [Triticum urartu]
HORMACH06G03296900.1	expanded	--	--	--	--	U-box domain-containing protein 4 [Aegilops tauschii]
HORMACH01G00434900.1	expanded	--	--	--	--	U-box domain-containing protein 4 [Aegilops tauschii]
HORMACH01G00156800.1	expanded	--	olfactory receptor 142-like; K04257 olfactory receptor (A)	Putative uncharacterized protein ART2 OS=Saccharomyces cerevisiae (strain ATCC 204508 / S288c) GN=ART2 PE=5 SV=1	--	unknown [Zea mays]
HORMACHUnG04004800.1	expanded	--	olfactory receptor 142-like; K04257 olfactory receptor (A)	Putative uncharacterized protein ART2 OS=Saccharomyces cerevisiae (strain ATCC 204508 / S288c) GN=ART2 PE=5 SV=1	--	unknown [Zea mays]
HORMACH07G03937800.1	expanded	--	olfactory receptor 142-like; K04257 olfactory receptor (A)	Putative uncharacterized protein ART2 OS=Saccharomyces cerevisiae (strain ATCC 204508 / S288c) GN=ART2 PE=5 SV=1	--	unknown [Zea mays]
HORMACHUnG04004500.1	expanded	--	olfactory receptor 142-like; K04257 olfactory receptor (A)	Putative uncharacterized protein ART2 OS=Saccharomyces cerevisiae (strain ATCC 204508 / S288c) GN=ART2 PE=5 SV=1	--	unknown [Zea mays]
HORMACHUnG04005000.1	expanded	--	olfactory receptor 142-like; K04257 olfactory receptor (A)	Putative uncharacterized protein ART2 OS=Saccharomyces cerevisiae (strain ATCC 204508 / S288c) GN=ART2 PE=5 SV=1	--	unknown [Zea mays]
HORMACH07G03472800.1	expanded	--	--	--	--	B3 domain-containing protein [Aegilops tauschii]
HORMACH06G02940900.1	expanded	--	--	--	--	B3 domain-containing protein [Aegilops tauschii]
HORMACH07G03596500.1	expanded	--	--	--	--	predicted protein [Hordeum vulgare subsp. vulgare]
HORMACH01G00299900.1	expanded	--	--	--	--	B3 domain-containing protein [Aegilops tauschii]
HORMACH04G02211500.1	expanded	--	--	--	--	B3 domain-containing protein [Aegilops tauschii]
HORMACH06G02934000.1	expanded	--	--	--	--	B3 domain-containing protein [Aegilops tauschii]
HORMACH02G01056700.1	expanded	--	--	Uncharacterized protein ycf68 OS=Oryza sativa subsp. japonica GN=ycf68-1 PE=3 SV=1	--	hypothetical chloroplast RF68 [Danthonia californica]
HORMACH03G01432500.1	expanded	--	--	--	--	--
HORMACH03G01432400.1	expanded	--	--	--	--	Serine/threonine-protein kinase KIPK [Triticum urartu]
HORMACH06G03170300.1	expanded	--	kinesin-4; K10406 kinesin family member C2/C3 (A)	--	--	hypothetical protein GYMLUDRAFT_242026 [Gymnopus luxurians FD-317 M1]
HORMACH01G00226200.1	expanded	--	--	--	--	PREDICTED: serine/threonine-protein phosphatase 7 long form homolog [Brachypodium distachyon]
HORMACH07G03696500.1	expanded	--	--	--	--	PREDICTED: SH2 domain-containing adapter protein E [Cuculus canorus]
HORMACH06G02933300.1	expanded	--	hypothetical protein; K03469 ribonuclease HI [EC:3.1.26.4] (A)	--	Caulimovirus viroplasmin	predicted protein [Hordeum vulgare subsp. vulgare]
HORMACH02G00636800.1	expanded	--	hypothetical protein; K03469 ribonuclease HI [EC:3.1.26.4] (A)	--	Caulimovirus viroplasmin	predicted protein [Hordeum vulgare subsp. vulgare]
HORMACH03G01357800.1	expanded	--	hypothetical protein; K03469 ribonuclease HI [EC:3.1.26.4] (A)	--	Caulimovirus viroplasmin	predicted protein [Hordeum vulgare subsp. vulgare]
HORMACH05G02283700.1	expanded	--	--	--	Caulimovirus viroplasmin	predicted protein [Hordeum vulgare subsp. vulgare]
HORMACH03G01413900.1	expanded	--	--	--	Caulimovirus viroplasmin	predicted protein [Hordeum vulgare subsp. vulgare]
HORMACH03G01527600.1	expanded	--	hypothetical protein; K03469 ribonuclease HI [EC:3.1.26.4] (A)	--	Caulimovirus viroplasmin	predicted protein [Hordeum vulgare subsp. vulgare]
HORMACH04G01819600.1	expanded	--	--	--	--	hypothetical protein F775_25663 [Aegilops tauschii]
HORMACH01G00280600.1	expanded	--	--	--	--	hypothetical protein F775_25663 [Aegilops tauschii]
HORMACH01G00284800.1	expanded	--	--	--	--	hypothetical protein F775_25663 [Aegilops tauschii]
HORMACH04G02002000.1	expanded	--	--	--	--	hypothetical protein F775_25663 [Aegilops tauschii]
HORMACH06G03143900.1	expanded	--	--	--	--	hypothetical protein F775_25663 [Aegilops tauschii]
HORMACH01G00262500.1	expanded	--	--	--	--	hypothetical protein F775_25663 [Aegilops tauschii]
HORMACH07G03951000.1	expanded	--	--	--	--	Protein UXT-like protein [Aegilops tauschii]
HORMACH07G03786600.1	expanded	--	--	--	--	Protein UXT-like protein [Aegilops tauschii]
HORMACH03G01544700.1	expanded	--	--	--	--	Protein UXT-like protein [Aegilops tauschii]
HORMACH01G00240900.1	expanded	--	--	--	--	Auxin response factor 3 [Aegilops tauschii]
HORMACH06G03275000.1	expanded	--	--	--	--	C2 domain-containing protein [Aegilops tauschii]
HORMACH01G00115000.1	expanded	--	--	--	--	Protein UXT-like protein [Aegilops tauschii]
HORMACH04G01897300.1	expanded	--	--	--	--	hypothetical protein (mitochondrion) [Oryza sativa Indica Group]
HORMACH01G00480400.1	expanded	--	--	--	--	hypothetical protein (mitochondrion) [Oryza sativa Indica Group]
HORMACH05G02270400.1	expanded	--	--	--	--	hypothetical protein (mitochondrion) [Oryza sativa Indica Group]
HORMACH07G03678500.1	expanded	--	--	--	--	hypothetical protein OrsaiPp17 (mitochondrion) [Oryza sativa Indica Group]
HORMACH07G03591900.1	expanded	--	--	--	--	hypothetical protein (mitochondrion) [Oryza sativa Indica Group]
HORMACH05G02554100.1	expanded	--	--	--	--	hypothetical protein (mitochondrion) [Oryza sativa Indica Group]
HORMACH03G01387300.1	expanded	--	--	--	Protein of unknown function (DUF1618)	unnamed protein product [Triticum aestivum]
HORMACH03G01387500.1	expanded	--	--	--	Protein of unknown function (DUF1618)	unnamed protein product [Triticum aestivum]
HORMACH03G01387400.1	expanded	--	--	--	Protein of unknown function (DUF1618)	unnamed protein product [Triticum aestivum]
HORMACH03G01387100.1	expanded	--	--	--	Protein of unknown function (DUF1618)	unnamed protein product [Triticum aestivum]
HORMACH03G01387200.1	expanded	--	--	--	Protein of unknown function (DUF1618)	unnamed protein product [Triticum aestivum]
HORMACH03G01387000.1	expanded	--	--	--	Protein of unknown function (DUF1618)	unnamed protein product [Triticum aestivum]
HORMACH07G03546400.1	expanded	--	--	--	--	hypothetical protein TRIUR3_12046 [Triticum urartu]
HORMACH02G01146300.1	expanded	--	--	--	--	hypothetical protein TRIUR3_12046 [Triticum urartu]
HORMACH01G00221400.1	expanded	--	--	--	--	hypothetical protein TRIUR3_12046 [Triticum urartu]
HORMACH01G00495000.1	expanded	--	--	--	--	hypothetical protein TRIUR3_12046 [Triticum urartu]
HORMACH04G02097800.1	expanded	--	--	--	--	hypothetical protein TRIUR3_12046 [Triticum urartu]
HORMACH03G01344100.1	expanded	--	--	--	--	hypothetical protein TRIUR3_12046 [Triticum urartu]
HORMACH05G02815500.1	expanded	--	--	--	Caulimovirus viroplasmin	--
HORMACH05G02378800.1	expanded	--	--	--	--	--
HORMACH02G01098500.1	expanded	--	--	--	--	--
HORMACH07G03594700.1	expanded	--	--	--	Protein of unknown function (DUF632)	hypothetical protein TRIUR3_19434 [Triticum urartu]
HORMACH05G02362300.1	expanded	--	--	--	--	--
HORMACH01G00471300.1	expanded	--	--	--	--	--
HORMACH01G00328700.1	expanded	--	--	--	--	--
HORMACH07G03427400.1	expanded	--	--	--	--	--
HORMACH02G00793900.1	expanded	--	--	--	--	Auxin-induced protein 5NG4 [Aegilops tauschii]
HORMACH05G02471100.1	expanded	--	--	--	--	Auxin-induced protein 5NG4 [Aegilops tauschii]
HORMACH04G01855300.1	expanded	--	--	--	--	Auxin-induced protein 5NG4 [Aegilops tauschii]
HORMACH05G02618400.1	expanded	--	--	--	--	Auxin-induced protein 5NG4 [Aegilops tauschii]
HORMACH02G01072500.1	expanded	--	--	--	--	predicted protein [Hordeum vulgare subsp. vulgare]
HORMACHUnG04087900.1	expanded	--	--	--	--	predicted protein [Hordeum vulgare subsp. vulgare]
HORMACH02G00975000.1	expanded	--	--	--	--	predicted protein [Hordeum vulgare subsp. vulgare]
HORMACH05G02581300.1	expanded	--	--	--	--	B3 domain-containing protein [Aegilops tauschii]
HORMACH02G00562500.1	expanded	--	--	--	--	hypothetical protein F775_33101 [Aegilops tauschii]
HORMACH03G01760200.1	expanded	--	--	--	--	predicted protein [Hordeum vulgare subsp. vulgare]
HORMACH03G01250500.1	expanded	--	--	--	--	hypothetical protein TRIUR3_01251 [Triticum urartu]
HORMACH02G00866700.1	expanded	--	--	--	--	Serine/threonine-protein kinase PBS1 [Aegilops tauschii]
HORMACH06G02903500.1	expanded	--	--	--	--	ATP-dependent zinc metalloprotease FTSH 9, chloroplastic/mitochondrial [Triticum urartu]
HORMACH01G00099600.1	expanded	--	--	--	--	Serine/threonine-protein kinase PBS1 [Aegilops tauschii]
HORMACH06G03181100.1	expanded	--	--	--	--	Serine/threonine-protein kinase PBS1 [Aegilops tauschii]
HORMACH06G02898800.1	expanded	--	--	--	--	hypothetical protein TRIUR3_01251 [Triticum urartu]
HORMACH05G02400300.1	expanded	--	--	--	--	hypothetical protein F775_24479 [Aegilops tauschii]
HORMACH03G01231900.1	expanded	--	--	--	--	predicted protein [Hordeum vulgare subsp. vulgare]
HORMACH03G01261000.1	expanded	--	--	--	--	predicted protein [Hordeum vulgare subsp. vulgare]
HORMACHUnG04055000.1	expanded	--	--	--	--	--
HORMACH07G03543500.1	expanded	--	--	--	--	predicted protein [Hordeum vulgare subsp. vulgare]
HORMACH05G02774800.1	expanded	--	--	--	--	predicted protein [Hordeum vulgare subsp. vulgare]
HORMACH02G00620900.1	expanded	--	--	--	--	predicted protein [Hordeum vulgare subsp. vulgare]
HORMACH01G00020600.1	expanded	--	--	--	--	predicted protein [Hordeum vulgare subsp. vulgare]
HORMACH02G01025200.1	expanded	--	--	--	--	predicted protein [Hordeum vulgare subsp. vulgare]
HORMACH02G00663000.1	expanded	--	--	--	--	predicted protein [Hordeum vulgare subsp. vulgare]
HORMACH07G03820400.1	expanded	--	--	--	--	predicted protein [Hordeum vulgare subsp. vulgare]
HORMACH03G01354100.1	expanded	--	--	--	--	predicted protein [Hordeum vulgare subsp. vulgare]
HORMACH04G02112000.1	expanded	Molecular Function: sequence-specific DNA binding transcription factor activity (GO:0003700),Biological Process: regulation of transcription, DNA-dependent (GO:0006355)	ethylene response factor; K09286 EREBP-like factor (A)	Ethylene-responsive transcription factor ERF071 OS=Arabidopsis thaliana GN=ERF071 PE=2 SV=1	AP2 domain	AP2-containing protein [Hordeum vulgare subsp. vulgare]
HORMACH01G00301800.1	expanded	Molecular Function: sequence-specific DNA binding transcription factor activity (GO:0003700),Biological Process: regulation of transcription, DNA-dependent (GO:0006355)	ethylene-responsive transcription factor RAP2-3-like; K09286 EREBP-like factor (A)	Ethylene-responsive transcription factor ERF071 OS=Arabidopsis thaliana GN=ERF071 PE=2 SV=1	AP2 domain	AP2-containing protein [Hordeum vulgare subsp. vulgare]
HORMACH03G01630400.1	expanded	Molecular Function: sequence-specific DNA binding transcription factor activity (GO:0003700),Biological Process: regulation of transcription, DNA-dependent (GO:0006355)	POPTRDRAFT_725612; AP2 domain transcription factor family protein; K09286 EREBP-like factor (A)	Ethylene-responsive transcription factor ERF071 OS=Arabidopsis thaliana GN=ERF071 PE=2 SV=1	AP2 domain	AP2-containing protein [Hordeum vulgare subsp. vulgare]
HORMACH01G00024100.1	expanded	Molecular Function: sequence-specific DNA binding transcription factor activity (GO:0003700),Biological Process: regulation of transcription, DNA-dependent (GO:0006355)	ERF5; ethylene-responsive transcription factor RAP2-3-like; K09286 EREBP-like factor (A)	Ethylene-responsive transcription factor ERF071 OS=Arabidopsis thaliana GN=ERF071 PE=2 SV=1	AP2 domain	AP2-containing protein [Hordeum vulgare subsp. vulgare]
HORMACH07G03766000.1	expanded	Molecular Function: sequence-specific DNA binding transcription factor activity (GO:0003700),Biological Process: regulation of transcription, DNA-dependent (GO:0006355)	ethylene-responsive transcription factor ERF105-like; K09286 EREBP-like factor (A)	Ethylene-responsive transcription factor ERF071 OS=Arabidopsis thaliana GN=ERF071 PE=2 SV=1	AP2 domain	AP2-containing protein [Hordeum vulgare subsp. vulgare]
HORMACH05G02684100.1	expanded	Molecular Function: sequence-specific DNA binding transcription factor activity (GO:0003700),Biological Process: regulation of transcription, DNA-dependent (GO:0006355)	hypothetical protein; K09286 EREBP-like factor (A)	Ethylene-responsive transcription factor ERF071 OS=Arabidopsis thaliana GN=ERF071 PE=2 SV=1	AP2 domain	AP2-containing protein [Hordeum vulgare subsp. vulgare]
HORMACH07G03749400.1	expanded	--	--	--	--	PREDICTED: uncharacterized protein LOC101769474 [Setaria italica]
HORMACH02G00902500.1	expanded	--	--	--	--	hypothetical protein TRIUR3_06916 [Triticum urartu]
HORMACH01G00410500.1	expanded	--	--	--	--	predicted protein [Hordeum vulgare subsp. vulgare]
HORMACH03G01389100.1	expanded	--	--	--	--	PREDICTED: uncharacterized protein LOC101769474 [Setaria italica]
HORMACH04G01961600.1	expanded	--	--	--	--	--
HORMACH07G03848600.1	expanded	--	--	--	--	--
HORMACH07G03408900.1	expanded	--	--	--	--	predicted protein [Hordeum vulgare subsp. vulgare]
HORMACH04G01879400.1	expanded	--	--	--	--	--
HORMACH06G03327100.1	expanded	--	--	--	--	--
HORMACH07G03812400.1	expanded	--	--	--	--	--
HORMACH05G02368900.1	expanded	--	--	--	--	hypothetical protein [Hordeum vulgare subsp. vulgare]
HORMACH03G01549600.1	expanded	--	--	--	--	hypothetical protein TRIUR3_26907 [Triticum urartu]
HORMACH05G02812500.1	expanded	--	--	--	--	hypothetical protein F775_22530 [Aegilops tauschii]
HORMACH02G00835400.1	expanded	--	--	--	--	hypothetical protein TRIUR3_26907 [Triticum urartu]
HORMACH03G01722700.1	expanded	--	--	--	--	--
HORMACH01G00276700.1	expanded	--	--	--	--	hypothetical protein TRIUR3_26907 [Triticum urartu]
HORMACH03G01586600.1	expanded	Molecular Function: NADH dehydrogenase (ubiquinone) activity (GO:0008137),Biological Process: ATP synthesis coupled electron transport (GO:0042773),Biological Process: oxidation-reduction process (GO:0055114)	ndhF, ndh5, OrsajCp085; NADH dehydrogenase subunit 5; K05577 NAD(P)H-quinone oxidoreductase subunit 5 [EC:1.6.5.3] (A)	NAD(P)H-quinone oxidoreductase subunit 5, chloroplastic OS=Hordeum vulgare GN=ndhF PE=3 SV=2	NADH-Ubiquinone oxidoreductase (complex I), chain 5 N-terminus	NADH-plastoquinone oxidoreductase subunit 5 (chloroplast) [Aegilops cylindrica]
HORMACHUnG04020700.1	expanded	Molecular Function: NADH dehydrogenase (ubiquinone) activity (GO:0008137),Biological Process: ATP synthesis coupled electron transport (GO:0042773),Biological Process: oxidation-reduction process (GO:0055114)	ndhF, ndh5, ZemaCp083; NADH dehydrogenase subunit 5; K05577 NAD(P)H-quinone oxidoreductase subunit 5 [EC:1.6.5.3] (A)	NAD(P)H-quinone oxidoreductase subunit 5, chloroplastic OS=Hordeum vulgare GN=ndhF PE=3 SV=2	NADH-Ubiquinone oxidoreductase (complex I), chain 5 N-terminus	NADH dehydrogenase subunit 5 (plastid) [Hordeum jubatum]
HORMACH03G01274300.1	expanded	--	--	--	--	--
HORMACH03G01496100.1	expanded	--	--	--	--	--
HORMACH02G00714800.1	expanded	--	--	--	--	--
HORMACH03G01594600.1	expanded	--	--	--	--	--
HORMACH03G01737900.1	expanded	--	--	--	Arabidopsis protein of unknown function	predicted protein [Hordeum vulgare subsp. vulgare]
HORMACH03G01738500.1	expanded	--	--	--	Arabidopsis protein of unknown function	hypothetical protein F775_20871 [Aegilops tauschii]
HORMACH03G01738300.1	expanded	--	--	--	Arabidopsis protein of unknown function	predicted protein [Hordeum vulgare subsp. vulgare]
HORMACH07G03443000.1	expanded	--	--	--	--	hypothetical protein F775_43640 [Aegilops tauschii]
HORMACH06G03239500.1	expanded	--	--	--	--	hypothetical protein F775_43640 [Aegilops tauschii]
HORMACH06G03094300.1	expanded	--	--	--	--	Putative acetyltransferase [Aegilops tauschii]
HORMACH03G01740200.1	expanded	--	--	--	--	hypothetical protein F775_43640 [Aegilops tauschii]
HORMACH02G00689000.1	expanded	Cellular Component: membrane (GO:0016020),Biological Process: oxidation-reduction process (GO:0055114)	NADH-ubiquinone oxidoreductase chain 1; K03878 NADH-ubiquinone oxidoreductase chain 1 [EC:1.6.5.3] (A)	NADH-ubiquinone oxidoreductase chain 1 OS=Oenothera berteroana GN=ND1 PE=2 SV=1	NADH dehydrogenase	PREDICTED: NADH-ubiquinone oxidoreductase chain 1 [Musa acuminata subsp. malaccensis]
HORMACH01G00058400.1	expanded	Cellular Component: membrane (GO:0016020),Biological Process: oxidation-reduction process (GO:0055114)	NADH-ubiquinone oxidoreductase chain 1; K03878 NADH-ubiquinone oxidoreductase chain 1 [EC:1.6.5.3] (A)	NADH-ubiquinone oxidoreductase chain 1 OS=Oenothera berteroana GN=ND1 PE=2 SV=1	NADH dehydrogenase	PREDICTED: NADH-ubiquinone oxidoreductase chain 1 [Musa acuminata subsp. malaccensis]
HORMACH07G03722700.1	expanded	Cellular Component: membrane (GO:0016020),Biological Process: oxidation-reduction process (GO:0055114)	NADH-ubiquinone oxidoreductase chain 1; K03878 NADH-ubiquinone oxidoreductase chain 1 [EC:1.6.5.3] (A)	NADH-ubiquinone oxidoreductase chain 1 OS=Oenothera berteroana GN=ND1 PE=2 SV=1	NADH dehydrogenase	PREDICTED: NADH-ubiquinone oxidoreductase chain 1 [Musa acuminata subsp. malaccensis]
HORMACH02G00539200.1	expanded	Cellular Component: membrane (GO:0016020),Biological Process: oxidation-reduction process (GO:0055114)	NADH-ubiquinone oxidoreductase chain 1; K03878 NADH-ubiquinone oxidoreductase chain 1 [EC:1.6.5.3] (A)	NADH-ubiquinone oxidoreductase chain 1 OS=Oenothera berteroana GN=ND1 PE=2 SV=1	NADH dehydrogenase	PREDICTED: NADH-ubiquinone oxidoreductase chain 1 [Musa acuminata subsp. malaccensis]
HORMACH06G02979900.1	expanded	--	--	--	--	hypothetical protein F775_04805 [Aegilops tauschii]
HORMACH06G02979800.1	expanded	--	--	--	--	hypothetical protein F775_04805 [Aegilops tauschii]
HORMACH06G02979200.1	expanded	--	--	--	--	hypothetical protein F775_04805 [Aegilops tauschii]
HORMACH06G02979100.1	expanded	--	--	--	--	hypothetical protein F775_04805 [Aegilops tauschii]
HORMACH06G02979600.1	expanded	--	--	--	--	hypothetical protein F775_04805 [Aegilops tauschii]
HORMACH02G01201600.1	expanded	--	--	--	--	--
HORMACH02G01203800.1	expanded	--	--	--	--	--
HORMACH02G00768400.1	expanded	--	--	--	--	--
HORMACH02G00768500.1	expanded	--	--	--	--	--
HORMACH02G01203700.1	expanded	--	--	--	--	--
HORMACH02G01049100.1	expanded	--	--	--	--	--
HORMACH04G02092100.1	expanded	--	--	--	--	--
HORMACH01G00395100.1	expanded	--	--	--	--	--
HORMACH01G00239600.1	expanded	--	--	--	--	--
HORMACH02G00837600.1	expanded	--	--	--	--	--
HORMACH06G03059300.1	expanded	--	--	--	--	--
HORMACH05G02478400.1	expanded	--	--	--	--	--
HORMACH06G03060700.1	expanded	--	--	--	--	--
HORMACH05G02751400.1	expanded	--	--	--	--	--
HORMACH02G01018500.1	expanded	--	--	--	--	--
HORMACH05G02587100.1	expanded	--	--	--	--	--
HORMACH05G02587300.1	expanded	--	--	--	--	--
HORMACH05G02586900.1	expanded	--	--	--	--	--
HORMACH05G02635300.1	expanded	--	--	--	--	--
HORMACH05G02635800.1	expanded	--	--	--	--	--
HORMACH02G01097200.1	expanded	--	--	--	--	hypothetical protein TRIUR3_05335 [Triticum urartu]
HORMACH01G00193800.1	expanded	--	--	--	--	hypothetical protein TRIUR3_05335 [Triticum urartu]
HORMACH07G03390100.1	expanded	--	--	--	--	hypothetical protein TRIUR3_05335 [Triticum urartu]
HORMACH02G00983400.1	expanded	--	--	--	--	hypothetical protein TRIUR3_05335 [Triticum urartu]
HORMACH02G00736800.1	expanded	--	--	--	--	hypothetical protein TRIUR3_05335 [Triticum urartu]
HORMACH02G01094600.1	expanded	--	--	--	--	hypothetical protein OsJ_10643 [Oryza sativa Japonica Group]
HORMACH01G00253200.1	expanded	--	--	--	--	hypothetical protein JCGZ_00471 [Jatropha curcas]
HORMACH01G00263600.1	expanded	--	--	--	--	hypothetical protein OsJ_10643 [Oryza sativa Japonica Group]
HORMACH05G02833100.1	expanded	--	--	--	--	hypothetical protein OsJ_10643 [Oryza sativa Japonica Group]
HORMACHUnG04083100.1	expanded	--	--	--	--	hypothetical protein JCGZ_00471 [Jatropha curcas]
HORMACH04G02118700.1	expanded	--	uncharacterized LOC102625866; K04077 chaperonin GroEL (A)	--	--	predicted protein [Hordeum vulgare subsp. vulgare]
HORMACHUnG04029000.1	expanded	--	--	--	--	predicted protein [Hordeum vulgare subsp. vulgare]
HORMACH03G01532200.1	expanded	--	--	--	--	predicted protein [Hordeum vulgare subsp. vulgare]
HORMACH02G00709500.1	expanded	--	zinc finger CCCH domain-containing protein 43-like; K03260 translation initiation factor 4G (A)	Zinc finger CCCH domain-containing protein 43 OS=Oryza sativa subsp. japonica GN=Os06g0520600 PE=2 SV=1	--	predicted protein [Hordeum vulgare subsp. vulgare]
HORMACH01G00125400.1	expanded	--	--	--	--	predicted protein [Hordeum vulgare subsp. vulgare]
HORMACH06G03330200.1	expanded	--	mitochondrial import inner membrane translocase subunit Tim9-like; K17777 mitochondrial import inner membrane translocase subunit TIM9 (A)	Mitochondrial import inner membrane translocase subunit Tim9 OS=Oryza sativa subsp. japonica GN=TIM9 PE=3 SV=2	Tim10/DDP family zinc finger	Mitochondrial import inner membrane translocase subunit Tim9 [Triticum urartu]
HORMACH05G02884700.1	expanded	--	SORBIDRAFT_01g049670, Sb01g049670; hypothetical protein; K17777 mitochondrial import inner membrane translocase subunit TIM9 (A)	Mitochondrial import inner membrane translocase subunit Tim9 OS=Oryza sativa subsp. japonica GN=TIM9 PE=3 SV=2	Tim10/DDP family zinc finger	Mitochondrial import inner membrane translocase subunit Tim9 [Triticum urartu]
HORMACH02G00638600.1	expanded	--	SORBIDRAFT_01g049670, Sb01g049670; hypothetical protein; K17777 mitochondrial import inner membrane translocase subunit TIM9 (A)	Mitochondrial import inner membrane translocase subunit Tim9 OS=Oryza sativa subsp. japonica GN=TIM9 PE=3 SV=2	Tim10/DDP family zinc finger	Mitochondrial import inner membrane translocase subunit Tim9 [Triticum urartu]
HORMACH05G02536400.1	expanded	--	SORBIDRAFT_08g018820, Sb08g018820; hypothetical protein; K17777 mitochondrial import inner membrane translocase subunit TIM9 (A)	Mitochondrial import inner membrane translocase subunit Tim9 OS=Oryza sativa subsp. japonica GN=TIM9 PE=3 SV=2	Tim10/DDP family zinc finger	Mitochondrial import inner membrane translocase subunit Tim9 [Triticum urartu]
HORMACH05G02578200.1	expanded	--	SORBIDRAFT_08g018820, Sb08g018820; hypothetical protein; K17777 mitochondrial import inner membrane translocase subunit TIM9 (A)	Mitochondrial import inner membrane translocase subunit Tim9 OS=Oryza sativa subsp. japonica GN=TIM9 PE=3 SV=2	Tim10/DDP family zinc finger	Mitochondrial import inner membrane translocase subunit Tim9 [Triticum urartu]
HORMACH06G02953000.1	expanded	Cellular Component: nucleosome (GO:0000786),Molecular Function: DNA binding (GO:0003677),Cellular Component: nucleus (GO:0005634),Biological Process: nucleosome assembly (GO:0006334)	histone H4-like; K11254 histone H4 (A)	Histone H4 OS=Glycine max PE=3 SV=1	Core histone H2A/H2B/H3/H4	hypothetical protein ZEAMMB73_313798 [Zea mays]
HORMACH06G02956800.1	expanded	Cellular Component: nucleosome (GO:0000786),Molecular Function: DNA binding (GO:0003677),Cellular Component: nucleus (GO:0005634),Biological Process: nucleosome assembly (GO:0006334)	hypothetical protein; K11254 histone H4 (A)	Histone H4 OS=Glycine max PE=3 SV=1	Core histone H2A/H2B/H3/H4	hypothetical protein B456_004G005600 [Gossypium raimondii]
HORMACH01G00338800.1	expanded	Cellular Component: nucleosome (GO:0000786),Molecular Function: DNA binding (GO:0003677),Cellular Component: nucleus (GO:0005634),Biological Process: nucleosome assembly (GO:0006334)	histone H4-like; K11254 histone H4 (A)	Histone H4 OS=Glycine max PE=3 SV=1	Core histone H2A/H2B/H3/H4	TPA: histone H4.3 [Zea mays]
HORMACH01G00334400.1	expanded	Cellular Component: nucleosome (GO:0000786),Molecular Function: DNA binding (GO:0003677),Cellular Component: nucleus (GO:0005634),Biological Process: nucleosome assembly (GO:0006334)	histone H4-like; K11254 histone H4 (A)	Histone H4 OS=Glycine max PE=3 SV=1	Core histone H2A/H2B/H3/H4	histone H4 [Zea mays]
HORMACH06G02961000.1	expanded	Cellular Component: nucleosome (GO:0000786),Molecular Function: DNA binding (GO:0003677),Cellular Component: nucleus (GO:0005634),Biological Process: nucleosome assembly (GO:0006334)	histone H4-like; K11254 histone H4 (A)	Histone H4 OS=Glycine max PE=3 SV=1	Core histone H2A/H2B/H3/H4	Histone H4 [Cricetulus griseus]
HORMACH04G02212200.1	expanded	--	--	--	--	DNA repair protein rhp54 [Aegilops tauschii]
HORMACH07G03746400.1	expanded	--	--	--	--	Putative serine/threonine-protein kinase [Aegilops tauschii]
HORMACH07G03785900.1	expanded	--	--	--	--	DNA repair protein rhp54 [Aegilops tauschii]
HORMACH01G00307900.1	expanded	--	--	--	--	DNA repair protein rhp54 [Aegilops tauschii]
HORMACH01G00110900.1	expanded	--	--	UDP-glycosyltransferase 91A1 OS=Arabidopsis thaliana GN=UGT91A1 PE=2 SV=1	--	Indole-3-acetate beta-glucosyltransferase [Aegilops tauschii]
HORMACH05G02458100.1	expanded	--	--	--	--	Protein argonaute 1A [Triticum urartu]
HORMACH05G02613400.1	expanded	--	--	--	--	Protein argonaute 1A [Triticum urartu]
HORMACH04G02040700.1	expanded	--	--	--	--	Protein argonaute 1A [Triticum urartu]
HORMACH06G03022000.1	expanded	--	--	--	--	Protein argonaute 1A [Triticum urartu]
HORMACH01G00389600.1	expanded	--	--	--	--	Protein argonaute 1A [Triticum urartu]
HORMACH05G02502400.1	expanded	--	--	--	--	hypothetical protein SORBIDRAFT_03g020186 [Sorghum bicolor]
HORMACH06G03361800.1	expanded	--	--	--	--	hypothetical protein SORBIDRAFT_03g020186 [Sorghum bicolor]
HORMACH05G02359000.1	expanded	--	--	--	--	hypothetical protein SORBIDRAFT_03g020186 [Sorghum bicolor]
HORMACH05G02345500.1	expanded	--	--	--	--	hypothetical protein SORBIDRAFT_03g020186 [Sorghum bicolor]
HORMACH07G03641500.1	expanded	--	--	--	--	hypothetical protein SORBIDRAFT_03g020186 [Sorghum bicolor]
HORMACH03G01226400.1	expanded	--	--	UPF0481 protein At3g47200 OS=Arabidopsis thaliana GN=At3g47200 PE=2 SV=1	Plant protein of unknown function	hypothetical protein OsI_28857 [Oryza sativa Indica Group]
HORMACHUnG04031000.1	expanded	--	--	UPF0481 protein At3g47200 OS=Arabidopsis thaliana GN=At3g47200 PE=2 SV=1	Plant protein of unknown function	hypothetical protein OsI_28857 [Oryza sativa Indica Group]
HORMACH04G02254000.1	expanded	--	--	UPF0481 protein At3g47200 OS=Arabidopsis thaliana GN=At3g47200 PE=2 SV=1	Plant protein of unknown function	hypothetical protein OsI_28857 [Oryza sativa Indica Group]
HORMACHUnG04006700.1	expanded	--	--	UPF0481 protein At3g47200 OS=Arabidopsis thaliana GN=At3g47200 PE=2 SV=1	Plant protein of unknown function	hypothetical protein OsI_28857 [Oryza sativa Indica Group]
HORMACH02G00931400.1	expanded	--	--	--	--	hypothetical protein F775_00362 [Aegilops tauschii]
HORMACH03G01749400.1	expanded	--	--	--	--	hypothetical protein F775_00362 [Aegilops tauschii]
HORMACH07G03876500.1	expanded	--	--	--	--	hypothetical protein F775_00362 [Aegilops tauschii]
HORMACH07G03482000.1	expanded	--	--	--	--	hypothetical protein F775_00362 [Aegilops tauschii]
HORMACH06G02915900.1	expanded	--	--	--	--	hypothetical protein F775_00362 [Aegilops tauschii]
HORMACH07G03593000.1	expanded	--	--	--	--	hypothetical protein F775_24844 [Aegilops tauschii]
HORMACH01G00382400.1	expanded	--	--	--	--	hypothetical protein F775_23941 [Aegilops tauschii]
HORMACH01G00507500.1	expanded	--	--	--	--	hypothetical protein F775_24844 [Aegilops tauschii]
HORMACH02G01068100.1	expanded	--	--	--	--	hypothetical protein F775_23941 [Aegilops tauschii]
HORMACH02G01037000.1	expanded	--	--	--	--	--
HORMACH03G01348600.1	expanded	--	condensin complex subunit 1; K06677 condensin complex subunit 1 (A)	--	--	Condensin complex subunit 1 [Triticum urartu]
HORMACH06G03126900.1	expanded	--	--	--	--	--
HORMACH07G03705300.1	expanded	--	condensin complex subunit 1; K06677 condensin complex subunit 1 (A)	--	--	Condensin complex subunit 1 [Triticum urartu]
HORMACH02G01095600.1	expanded	--	condensin complex subunit 1; K06677 condensin complex subunit 1 (A)	--	--	Condensin complex subunit 1 [Triticum urartu]
HORMACH01G00427100.1	expanded	--	condensin complex subunit 1; K06677 condensin complex subunit 1 (A)	--	--	Condensin complex subunit 1 [Aegilops tauschii]
HORMACH06G02926000.1	expanded	--	--	--	--	hypothetical protein F775_10029 [Aegilops tauschii]
HORMACH05G02819000.1	expanded	--	--	--	--	hypothetical protein F775_10029 [Aegilops tauschii]
HORMACH03G01315500.1	expanded	--	--	--	--	hypothetical protein F775_10029 [Aegilops tauschii]
HORMACH06G03019600.1	expanded	--	--	--	--	hypothetical protein F775_10029 [Aegilops tauschii]
HORMACH05G02447300.1	expanded	--	--	--	--	hypothetical protein F775_10029 [Aegilops tauschii]
HORMACH06G03035300.1	expanded	--	--	--	--	predicted protein [Hordeum vulgare subsp. vulgare]
HORMACH02G00659000.1	expanded	--	--	--	--	hypothetical protein F775_07176 [Aegilops tauschii]
HORMACH05G02717100.1	expanded	--	--	--	--	hypothetical protein F775_07176 [Aegilops tauschii]
HORMACH03G01751100.1	expanded	--	--	--	--	hypothetical protein F775_07176 [Aegilops tauschii]
HORMACH01G00030800.1	expanded	--	--	--	--	hypothetical protein F775_07176 [Aegilops tauschii]
HORMACH06G02932300.1	expanded	--	--	--	--	predicted protein [Hordeum vulgare subsp. vulgare]
HORMACH02G00689500.1	expanded	--	--	--	--	hypothetical protein F775_00050 [Aegilops tauschii]
HORMACH05G02520200.1	expanded	--	--	--	--	predicted protein [Hordeum vulgare subsp. vulgare]
HORMACH06G03298400.1	expanded	--	--	--	--	predicted protein [Hordeum vulgare subsp. vulgare]
HORMACH07G03932700.1	expanded	--	--	--	--	hypothetical protein F775_00050 [Aegilops tauschii]
HORMACH01G00327200.1	expanded	--	--	--	--	--
HORMACH06G03089400.1	expanded	--	--	--	--	--
HORMACH04G01948200.1	expanded	--	--	--	--	--
HORMACH07G03650600.1	expanded	Molecular Function: nucleic acid binding (GO:0003676),Molecular Function: zinc ion binding (GO:0008270)	UMSBP2; universal minicircle sequence binding protein; K09250 cellular nucleic acid-binding protein (A)	--	Zinc knuckle	hypothetical protein SORBIDRAFT_10g007390 [Sorghum bicolor]
HORMACH04G02026400.1	expanded	Molecular Function: nucleic acid binding (GO:0003676),Molecular Function: zinc ion binding (GO:0008270)	--	--	--	hypothetical protein SORBIDRAFT_10g007390 [Sorghum bicolor]
HORMACH07G03923000.1	expanded	Molecular Function: sulfotransferase activity (GO:0008146)	cytosolic sulfotransferase 13-like; K01016 estrone sulfotransferase [EC:2.8.2.4] (A)	Cytosolic sulfotransferase 8 OS=Arabidopsis thaliana GN=SOT8 PE=2 SV=1	Sulfotransferase domain	Flavonol sulfotransferase-like protein [Triticum urartu]
HORMACH07G03922600.1	expanded	Molecular Function: sulfotransferase activity (GO:0008146)	flavonol 4'-sulfotransferase-like; K01016 estrone sulfotransferase [EC:2.8.2.4] (A)	Cytosolic sulfotransferase 8 OS=Arabidopsis thaliana GN=SOT8 PE=2 SV=1	Sulfotransferase domain	Flavonol sulfotransferase-like protein [Triticum urartu]
HORMACH03G01235400.1	expanded	--	--	--	--	CDPK-related protein kinase [Triticum urartu]
HORMACH01G00403400.1	expanded	--	--	--	--	CDPK-related protein kinase [Triticum urartu]
HORMACH03G01230700.1	expanded	--	--	--	--	CDPK-related protein kinase [Triticum urartu]
HORMACH01G00484000.1	expanded	Biological Process: negative regulation of translation (GO:0017148),Molecular Function: rRNA N-glycosylase activity (GO:0030598)	--	--	Ribosome inactivating protein	hypothetical protein F775_24860 [Aegilops tauschii]
HORMACHUnG04078800.1	expanded	Biological Process: negative regulation of translation (GO:0017148),Molecular Function: rRNA N-glycosylase activity (GO:0030598)	--	--	Ribosome inactivating protein	hypothetical protein F775_24860 [Aegilops tauschii]
HORMACHUnG04079600.1	expanded	Biological Process: negative regulation of translation (GO:0017148),Molecular Function: rRNA N-glycosylase activity (GO:0030598)	--	--	Ribosome inactivating protein	hypothetical protein F775_24860 [Aegilops tauschii]
HORMACH06G03307700.1	expanded	--	--	--	--	--
HORMACH07G03525600.1	expanded	--	--	--	--	--
HORMACH06G02990500.1	expanded	--	--	--	--	--
HORMACH02G01034000.1	expanded	--	--	--	--	cell wall anchor protein [Bacillus gaemokensis]
HORMACH01G00095400.1	expanded	--	--	--	--	hypothetical protein TRIUR3_19894 [Triticum urartu]
HORMACH03G01246400.1	expanded	--	chaperone protein DnaJ-like; K03686 molecular chaperone DnaJ (A)	Protein tumorous imaginal discs, mitochondrial OS=Drosophila melanogaster GN=l(2)tid PE=1 SV=2	DnaJ domain	unknown [Zea mays]
HORMACH03G01414500.1	expanded	--	chaperone protein DnaJ-like; K03686 molecular chaperone DnaJ (A)	--	DnaJ domain	chaperone protein dnaJ [Zea mays]
HORMACH02G00720300.1	expanded	--	protein tumorous imaginal discs, mitochondrial-like; K03686 molecular chaperone DnaJ (A)	--	DnaJ domain	hypothetical protein TRIUR3_19894 [Triticum urartu]
HORMACH07G03658100.1	expanded	--	--	--	--	--
HORMACH03G01529500.1	expanded	--	--	--	--	--
HORMACH04G02231300.1	expanded	--	--	--	--	hypothetical protein TRIUR3_33496 [Triticum urartu]
HORMACH04G02237900.1	expanded	--	--	--	--	--
HORMACH04G02159800.1	expanded	--	--	--	--	unnamed protein product [Triticum aestivum]
HORMACH06G03115300.1	expanded	--	--	--	--	unnamed protein product [Triticum aestivum]
HORMACH03G01490600.1	expanded	--	--	--	--	unnamed protein product [Triticum aestivum]
HORMACH05G02359300.1	expanded	--	--	--	--	unnamed protein product [Triticum aestivum]
HORMACH02G00633700.1	expanded	--	--	--	--	--
HORMACH02G00770900.1	expanded	--	--	--	--	hypothetical protein TRIUR3_12139 [Triticum urartu]
[truncated: 3,570 more rows]

## Sheet: Supplemental Dataset 2
Supplemental Dataset 2. The identified deleterious amino acid variants in H. marinum.
Gene ID	Variation	PROVEAN Score
HORMACH01G00000100.1	T490P	-4.527
HORMACH01G00000100.1	T490N	-3.311
HORMACH01G00000100.1	P512A	-7.174
HORMACH01G00000100.1	V557L	-2.867
HORMACH01G00000100.1	G577D	-5.393
HORMACH01G00000100.1	G577A	-4.443
HORMACH01G00000100.1	G591S	-4.793
HORMACH01G00000100.1	G591D	-5.083
HORMACH01G00000100.1	K599Q	-3.757
HORMACH01G00000100.1	N617I	-8.19
HORMACH01G00000100.1	Q619H	-4.663
HORMACH01G00041600.1	E38G	-7
HORMACH01G00041600.1	W41S	-14
HORMACH01G00041600.1	P46L	-10
HORMACH01G00041600.1	G55V	-7
HORMACH01G00041600.1	M59V	-4
HORMACH01G00041600.1	M59T	-5
HORMACH01G00041600.1	M59I	-4
HORMACH01G00041600.1	Q68L	-4
HORMACH01G00000200.1	E878V	-4.69
HORMACH01G00000200.1	G753D	-6.448
HORMACH01G00000200.1	G753R	-7.324
HORMACH01G00000200.1	R728S	-4.721
HORMACH01G00000200.1	S727R	-3.519
HORMACH01G00000200.1	P670A	-3.2
HORMACH01G00000200.1	N589S	-3.919
HORMACH01G00000200.1	H513Q	-7.469
HORMACH01G00000200.1	N410I	-2.671
HORMACH01G00000200.1	N390S	-4.716
HORMACH01G00000200.1	D341E	-3.613
HORMACH01G00000200.1	V336A	-2.93
HORMACH01G00000200.1	N331S	-4.363
HORMACH01G00000200.1	D329G	-6.119
HORMACH01G00000200.1	E165K	-2.915
HORMACH01G00000200.1	P160A	-5.334
HORMACH01G00000200.1	E130G	-3.452
HORMACH01G00042300.1	L285F	-3.889
HORMACH01G00042400.1	I209M	-2.6
HORMACH01G00042400.1	E32G	-3.088
HORMACH01G00042600.1	M1T	-6
HORMACH01G00042600.1	S7L	-6
HORMACH01G00042600.1	E10D	-3
HORMACH01G00042600.1	E12D	-3
HORMACH01G00042600.1	A13S	-3
HORMACH01G00042600.1	A17T	-4
HORMACH01G00042600.1	P18T	-8
HORMACH01G00042600.1	P18H	-9
HORMACH01G00042600.1	K21E	-4
HORMACH01G00042600.1	T23A	-5
HORMACH01G00042600.1	H24D	-9
HORMACH01G00042600.1	T26S	-4
HORMACH01G00042600.1	Q30P	-6
HORMACH01G00042600.1	T34S	-4
HORMACH01G00042600.1	A47V	-4
HORMACH01G00042600.1	S51G	-4
HORMACH01G00043900.1	L358F	-3.452
HORMACH01G00044200.1	A316G	-3.004
HORMACH01G00044200.1	G198S	-2.74
HORMACH01G00044200.1	K196T	-3.909
HORMACH01G00045100.1	S5T	-3
HORMACH01G00045100.1	E17G	-7
HORMACH01G00045100.1	R18S	-6
HORMACH01G00045100.1	E19A	-6
HORMACH01G00045100.1	Q20E	-3
HORMACH01G00045100.1	L25V	-3
HORMACH01G00045100.1	A32T	-4
HORMACH01G00045100.1	A32G	-4
HORMACH01G00045100.1	E40K	-4
HORMACH01G00045100.1	V41A	-4
HORMACH01G00045100.1	C43S	-10
HORMACH01G00045100.1	T59P	-6
HORMACH01G00045100.1	A63P	-5
HORMACH01G00045100.1	R67P	-7
HORMACH01G00045100.1	A69T	-4
HORMACH01G00045100.1	T70A	-5
HORMACH01G00045100.1	P71T	-8
HORMACH01G00045100.1	P71R	-9
HORMACH01G00045100.1	P72T	-8
HORMACH01G00045100.1	S75A	-3
HORMACH01G00045100.1	G76R	-8
HORMACH01G00045100.1	G76C	-9
HORMACH01G00045100.1	G76A	-6
HORMACH01G00045100.1	P77R	-9
HORMACH01G00045100.1	V78A	-4
HORMACH01G00045100.1	R82Q	-4
HORMACH01G00045100.1	R82P	-7
HORMACH01G00045100.1	P83S	-8
HORMACH01G00045100.1	R85P	-7
HORMACH01G00045100.1	S93T	-3
HORMACH01G00045100.1	I94T	-5
HORMACH01G00045100.1	N95S	-5
HORMACH01G00045100.1	R98C	-8
HORMACH01G00045100.1	D100V	-9
HORMACH01G00045100.1	Q111E	-3
HORMACH01G00045100.1	A121P	-5
HORMACH01G00045100.1	A127P	-5
HORMACH01G00045100.1	D134H	-7
HORMACH01G00045100.1	P136A	-8
HORMACH01G00045100.1	P136S	-8
HORMACH01G00045100.1	P141A	-8
HORMACH01G00045100.1	A144P	-5
HORMACH01G00045100.1	P149A	-8
HORMACH01G00045100.1	H154D	-9
HORMACH01G00045100.1	R159G	-7
HORMACH01G00045100.1	G173S	-6
HORMACH01G00045100.1	G173A	-6
HORMACH01G00045100.1	G203R	-8
HORMACH01G00045100.1	Q212P	-6
HORMACH01G00045100.1	A213P	-5
HORMACH01G00045100.1	R223S	-6
HORMACH01G00045100.1	G224R	-8
HORMACH01G00045100.1	R225G	-7
HORMACH01G00045100.1	D226H	-7
HORMACH01G00045100.1	A228P	-5
HORMACH01G00045100.1	A229P	-5
HORMACH01G00045100.1	G235R	-8
HORMACH01G00045100.1	R236G	-7
HORMACH01G00045100.1	R236C	-8
HORMACH01G00045100.1	R237G	-7
HORMACH01G00045100.1	C239R	-12
HORMACH01G00045100.1	P242T	-8
HORMACH01G00045100.1	R246G	-7
HORMACH01G00045100.1	R246W	-8
HORMACH01G00045100.1	R247G	-7
HORMACH01G00045100.1	R248G	-7
HORMACH01G00045100.1	P249R	-9
HORMACH01G00045100.1	R251G	-7
HORMACH01G00045100.1	R251W	-8
HORMACH01G00045100.1	V252L	-3
HORMACH01G00045100.1	P256S	-8
HORMACH01G00045100.1	P256L	-10
HORMACH01G00045100.1	V258L	-3
HORMACH01G00045100.1	R261C	-8
HORMACH01G00045100.1	R270G	-7
HORMACH01G00045100.1	G287R	-8
HORMACH01G00045100.1	G291R	-8
HORMACH01G00045100.1	G292R	-8
HORMACH01G00045100.1	G299C	-9
HORMACH01G00045100.1	G300R	-8
HORMACH01G00045100.1	V301L	-3
HORMACH01G00045100.1	P303A	-8
HORMACH01G00045100.1	G305R	-8
HORMACH01G00045100.1	A306P	-5
HORMACH01G00045100.1	R307G	-7
HORMACH01G00045100.1	R312G	-7
HORMACH01G00045100.1	Q313E	-3
HORMACH01G00045100.1	R315G	-7
HORMACH01G00045100.1	R321G	-7
HORMACH01G00045100.1	H322D	-9
HORMACH01G00045100.1	V323L	-3
HORMACH01G00045100.1	L329F	-4
HORMACH01G00045100.1	R331G	-7
HORMACH01G00045100.1	V333F	-5
HORMACH01G00045100.1	R335G	-7
HORMACH01G00045100.1	E342Q	-3
HORMACH01G00045100.1	F354L	-6
HORMACH01G00045100.1	R355W	-8
HORMACH01G00045100.1	G358R	-8
HORMACH01G00045100.1	L359V	-3
HORMACH01G00045100.1	M362L	-3
HORMACH01G00045100.1	M362V	-4
HORMACH01G00045100.1	R368G	-7
HORMACH01G00045100.1	G369R	-8
HORMACH01G00045100.1	A371P	-5
HORMACH01G00045100.1	R372G	-7
HORMACH01G00045100.1	L373V	-3
HORMACH01G00045100.1	A375P	-5
HORMACH01G00045100.1	G376R	-8
HORMACH01G00045100.1	H385N	-7
HORMACH01G00045100.1	A393S	-3
HORMACH01G00045100.1	R395G	-7
HORMACH01G00045100.1	A396P	-5
HORMACH01G00045100.1	P404A	-8
HORMACH01G00045100.1	L418V	-3
HORMACH01G00045100.1	L418F	-4
HORMACH01G00045100.1	L418P	-7
HORMACH01G00045100.1	T419A	-5
HORMACH01G00045100.1	V420A	-4
HORMACH01G00045100.1	V421L	-3
HORMACH01G00045100.1	L422F	-4
HORMACH01G00045100.1	D434H	-7
HORMACH01G00045100.1	P456H	-9
HORMACH01G00045100.1	G461C	-9
HORMACH01G00045100.1	H463D	-9
HORMACH01G00045100.1	R469G	-7
HORMACH01G00045100.1	G476R	-8
HORMACH01G00045100.1	D479H	-7
HORMACH01G00045100.1	P484T	-8
HORMACH01G00045100.1	G486R	-8
HORMACH01G00045100.1	R495G	-7
HORMACH01G00045100.1	A496T	-4
HORMACH01G00045100.1	A499V	-4
HORMACH01G00045100.1	T507P	-6
HORMACH01G00045100.1	D514H	-7
HORMACH01G00045100.1	H519N	-7
HORMACH01G00045100.1	T520A	-5
HORMACH01G00045100.1	D521H	-7
HORMACH01G00045100.1	C522S	-10
HORMACH01G00045100.1	C522R	-12
HORMACH01G00045100.1	Y525H	-5
HORMACH01G00045100.1	S529G	-4
HORMACH01G00045100.1	W533G	-13
HORMACH01G00045100.1	T534P	-6
HORMACH01G00045100.1	S537T	-3
HORMACH01G00045100.1	S537P	-5
HORMACH01G00045100.1	W544R	-14
HORMACH01G00045100.1	R548G	-7
HORMACH01G00045100.1	T549A	-5
HORMACH01G00045100.1	F554L	-6
HORMACH01G00045100.1	R557W	-8
HORMACH01G00045100.1	W558R	-14
HORMACH01G00045100.1	G561R	-8
HORMACH01G00045100.1	R569C	-8
HORMACH01G00045100.1	W591G	-13
HORMACH01G00045100.1	A627P	-5
HORMACH01G00045100.1	A628P	-5
HORMACH01G00045100.1	L629V	-3
HORMACH01G00045100.1	V633L	-3
HORMACH01G00045100.1	P639S	-8
HORMACH01G00045100.1	G640D	-7
HORMACH01G00045100.1	P654A	-8
HORMACH01G00045100.1	R661H	-5
HORMACH01G00045100.1	R673C	-8
HORMACH01G00045100.1	H684R	-8
HORMACH01G00045100.1	E692A	-6
HORMACH01G00045100.1	P693R	-9
HORMACH01G00045100.1	A695P	-5
HORMACH01G00045100.1	P697S	-8
HORMACH01G00045100.1	P699R	-9
HORMACH01G00045100.1	T722A	-5
HORMACH01G00045100.1	G726R	-8
HORMACH01G00045100.1	W734R	-14
HORMACH01G00045100.1	W736R	-14
HORMACH01G00045100.1	Q740E	-3
HORMACH01G00045100.1	L749V	-3
HORMACH01G00045100.1	L751P	-7
HORMACH01G00045100.1	G763R	-8
HORMACH01G00045100.1	Q767E	-3
HORMACH01G00045100.1	D776A	-8
HORMACH01G00045100.1	E785Q	-3
HORMACH01G00045100.1	S791A	-3
HORMACH01G00045100.1	G793R	-8
HORMACH01G00045100.1	R824G	-7
HORMACH01G00045100.1	G828D	-7
HORMACH01G00045100.1	D835N	-5
HORMACH01G00045100.1	R838H	-5
HORMACH01G00045100.1	L841V	-3
HORMACH01G00045100.1	T844A	-5
HORMACH01G00045100.1	R845C	-8
HORMACH01G00045100.1	A873P	-5
HORMACH01G00045100.1	G880R	-8
HORMACH01G00045100.1	P885S	-8
HORMACH01G00045100.1	C886G	-12
HORMACH01G00045100.1	A893T	-4
HORMACH01G00045100.1	H894Y	-6
HORMACH01G00045100.1	W902R	-14
HORMACH01G00045100.1	T910A	-5
HORMACH01G00045100.1	R917C	-8
HORMACH01G00045100.1	R924G	-7
HORMACH01G00045100.1	R926C	-8
HORMACH01G00045100.1	G927R	-8
HORMACH01G00045100.1	R933S	-6
HORMACH01G00045100.1	R933P	-7
HORMACH01G00045100.1	T934P	-6
HORMACH01G00045100.1	W939R	-14
HORMACH01G00045100.1	R943H	-5
HORMACH01G00045100.1	E948G	-7
HORMACH01G00045100.1	T949A	-5
HORMACH01G00045100.1	T949I	-6
HORMACH01G00045100.1	R950H	-5
HORMACH01G00045100.1	S952N	-3
HORMACH01G00045100.1	V955A	-4
HORMACH01G00045100.1	K959N	-5
HORMACH01G00045100.1	S960R	-5
HORMACH01G00045100.1	S960G	-4
HORMACH01G00045100.1	N961D	-5
HORMACH01G00045100.1	N961T	-6
HORMACH01G00045100.1	T964S	-4
HORMACH01G00045100.1	C966S	-10
HORMACH01G00045100.1	C966Y	-11
HORMACH01G00045100.1	Y967D	-10
HORMACH01G00045100.1	L968P	-7
HORMACH01G00045100.1	A969P	-5
HORMACH01G00045100.1	K970R	-3
HORMACH01G00045300.1	E653G	-4.076
HORMACH01G00045300.1	R375S	-5.353
HORMACH01G00045400.1	P225L	-4.652
HORMACH01G00045400.1	E234G	-5.485
HORMACH01G00045400.1	E652G	-4.076
HORMACH01G00046700.1	Y93H	-4.789
HORMACH01G00046700.1	I58T	-3.15
HORMACH01G00046800.1	E128V	-3.477
HORMACH01G00046800.1	W410L	-6.682
HORMACH01G00046800.1	D729H	-3.267
HORMACH01G00046800.1	D770N	-2.561
HORMACH01G00047000.1	I156M	-2.726
HORMACH01G00047000.1	F158C	-7.453
HORMACH01G00047000.1	E195V	-4.365
HORMACH01G00047000.1	K228M	-5.235
HORMACH01G00047300.1	T363I	-3.9
HORMACH01G00047300.1	T363A	-2.727
HORMACH01G00047300.1	A308P	-3.567
HORMACH01G00047300.1	P278A	-2.689
HORMACH01G00047700.1	C189S	-9.333
HORMACH01G00047700.1	P373Q	-3.746
HORMACH01G00047700.1	L501F	-3.258
HORMACH01G00048400.1	P39L	-4.05
HORMACH01G00048400.1	A13T	-3.38
HORMACH01G00048500.1	A426G	-3.933
HORMACH01G00048700.1	P461S	-6.667
HORMACH01G00048700.1	F309V	-5.489
HORMACH01G00048700.1	L100F	-3.187
HORMACH01G00050200.1	R1174C	-3.194
HORMACH01G00050200.1	Y1173H	-4.033
HORMACH01G00050200.1	R1091C	-3.242
HORMACH01G00050200.1	D1047A	-2.592
HORMACH01G00050200.1	H1028R	-4.85
HORMACH01G00050200.1	D1006E	-3.417
HORMACH01G00050200.1	L868F	-3.35
HORMACH01G00050200.1	Y836S	-4.7
HORMACH01G00050200.1	F778L	-4.533
HORMACH01G00050200.1	K760N	-3.083
HORMACH01G00050200.1	P703Q	-3.15
HORMACH01G00050200.1	W235G	-2.694
HORMACH01G00050200.1	L216P	-3.906
HORMACH01G00050200.1	R87H	-3.922
HORMACH01G00050200.1	D79N	-2.672
HORMACH01G00050200.1	A11V	-3.644
HORMACH01G00050300.1	G381E	-5.907
HORMACH01G00050300.1	R374M	-3.169
HORMACH01G00050300.1	R374W	-4.984
HORMACH01G00050300.1	D368G	-3.272
HORMACH01G00050300.1	S242L	-3.127
HORMACH01G00050300.1	S233C	-4.044
HORMACH01G00050800.1	P111A	-3.422
HORMACH01G00050800.1	P111L	-4.456
HORMACH01G00051000.1	F598L	-2.881
HORMACH01G00051000.1	F598L	-2.881
HORMACH01G00051000.1	R537S	-4.467
HORMACH01G00051000.1	D501E	-3.458
HORMACH01G00051000.1	V497A	-3.867
HORMACH01G00051000.1	D405G	-4.236
HORMACH01G00051000.1	D328E	-2.908
HORMACH01G00051000.1	V322A	-3.8
HORMACH01G00051000.1	R146G	-5.64
HORMACH01G00052800.1	D140G	-5.025
HORMACH01G00052800.1	T69I	-3.509
HORMACH01G00053500.1	Y272F	-2.531
HORMACH01G00053500.1	S370P	-2.524
HORMACH01G00053500.1	T378I	-4.389
HORMACH01G00053500.1	C429Y	-8.365
HORMACH01G00053500.1	D460E	-3.465
HORMACH01G00053500.1	D526V	-6.313
HORMACH01G00053500.1	A548V	-2.917
HORMACH01G00054600.1	S46P	-3.811
HORMACH01G00054700.1	K320R	-2.617
HORMACH01G00054800.1	L80F	-2.8
HORMACH01G00054800.1	S46N	-3
HORMACH01G00054800.1	A30V	-3.1
HORMACH01G00055200.1	P29L	-6.367
HORMACH01G00055200.1	C35S	-6.667
HORMACH01G00055200.1	D50G	-3.65
HORMACH01G00055200.1	P63L	-5.656
HORMACH01G00055200.1	D84N	-3.544
HORMACH01G00055200.1	P142L	-8.4
HORMACH01G00055200.1	P149A	-3.45
HORMACH01G00055200.1	R171Q	-3.867
HORMACH01G00055200.1	G198R	-5.133
HORMACH01G00055200.1	Q274R	-3.5
HORMACH01G00055200.1	E288D	-2.8
HORMACH01G00055200.1	V291A	-3.3
HORMACH01G00055200.1	Q297H	-2.8
HORMACH01G00055200.1	G343C	-3.422
HORMACH01G00055200.1	P362L	-8.1
HORMACH01G00055400.1	D132E	-3.692
HORMACH01G00055400.1	H317L	-2.758
HORMACH01G00055400.1	S396C	-3.046
HORMACH01G00055400.1	C545R	-2.717
HORMACH01G00055400.1	H603L	-3.933
HORMACH01G00055700.1	E112V	-2.733
HORMACH01G00055700.1	P142S	-4.381
HORMACH01G00055700.1	S143C	-3.951
HORMACH01G00055700.1	V198A	-3.283
HORMACH01G00056000.1	G110A	-5.05
HORMACH01G00056000.1	Q283H	-2.912
HORMACH01G00056000.1	E364G	-4.871
HORMACH01G00056000.1	S490P	-2.606
HORMACH01G00056000.1	N497H	-3.23
HORMACH01G00056000.1	D612N	-4.69
HORMACH01G00056000.1	D632G	-3.585
HORMACH01G00056000.1	Q699P	-2.559
HORMACH01G00056000.1	Y705H	-4.003
HORMACH01G00056000.1	V727A	-3.464
HORMACH01G00056000.1	R744G	-5.877
HORMACH01G00056000.1	R744S	-5.002
HORMACH01G00056000.1	Y768C	-7.296
HORMACH01G00056100.1	Y198H	-3.213
HORMACH01G00056100.1	G200C	-8.694
HORMACH01G00076400.1	G52E	-8
HORMACH01G00076400.1	P70Q	-8
HORMACH01G00076400.1	N73K	-6
HORMACH01G00076400.1	M83T	-6
HORMACH01G00076400.1	M83I	-4
HORMACH01G00076400.1	G88R	-8
HORMACH01G00076400.1	G88D	-7
HORMACH01G00076400.1	A91T	-4
HORMACH01G00076400.1	P127A	-8
HORMACH01G00076400.1	R160L	-7
HORMACH01G00056300.1	F1002V	-3.043
HORMACH01G00056300.1	H600R	-6.366
HORMACH01G00056600.1	H624Q	-7.543
HORMACH01G00056600.1	R522Q	-3.703
HORMACH01G00056600.1	A333G	-3.57
HORMACH01G00056600.1	G285A	-3.401
HORMACH01G00056600.1	F42S	-2.915
HORMACH01G00058900.1	P54S	-7.269
HORMACH01G00058900.1	D59E	-3.292
HORMACH01G00058900.1	D59E	-3.292
HORMACH01G00059000.1	E32G	-4.677
HORMACH01G00059000.1	D99G	-2.646
HORMACH01G00059000.1	R102L	-2.938
HORMACH01G00059300.1	E239A	-2.885
HORMACH01G00059300.1	D286G	-3.317
HORMACH01G00059300.1	K413M	-4.684
HORMACH01G00059500.1	S145C	-3.1
HORMACH01G00076600.1	V83A	-2.612
HORMACH01G00076600.1	F113S	-2.661
HORMACH01G00076600.1	P119T	-6.42
HORMACH01G00076600.1	L196H	-5.747
HORMACH01G00076600.1	P198T	-2.794
HORMACH01G00076600.1	L205F	-2.935
HORMACH01G00076600.1	S429C	-4.015
HORMACH01G00060500.1	K1347T	-4.267
HORMACH01G00060500.1	S1223L	-2.902
HORMACH01G00060500.1	S1220F	-3.14
HORMACH01G00060500.1	E382Q	-2.57
HORMACH01G00060500.1	D331G	-3.662
HORMACH01G00060500.1	D331Y	-4.832
HORMACH01G00060500.1	A221V	-3.087
HORMACH01G00060500.1	V159A	-2.783
HORMACH01G00060500.1	V159D	-3.9
HORMACH01G00076700.1	R66G	-5
HORMACH01G00076700.1	V76A	-4
HORMACH01G00076700.1	L77R	-6
HORMACH01G00076700.1	H83L	-11
HORMACH01G00076700.1	R84C	-5
HORMACH01G00076700.1	R84P	-3
HORMACH01G00076700.1	A86V	-4
HORMACH01G00076700.1	S92P	-5
HORMACH01G00076700.1	R100P	-7
HORMACH01G00076700.1	T110S	-4
HORMACH01G00076700.1	P126S	-3
HORMACH01G00076700.1	A127E	-5
HORMACH01G00076700.1	Q129L	-3
HORMACH01G00060600.1	G940S	-3.722
HORMACH01G00060600.1	E879G	-2.598
HORMACH01G00060600.1	K783Q	-3.273
HORMACH01G00060600.1	A505S	-2.802
HORMACH01G00060600.1	L488F	-3.951
HORMACH01G00060600.1	D395G	-3.827
HORMACH01G00060600.1	E352Q	-2.565
HORMACH01G00060600.1	L200H	-5.484
HORMACH01G00061900.1	A55V	-3.35
HORMACH01G00062600.1	F178L	-5.889
HORMACH01G00062600.1	G168C	-3.5
HORMACH01G00062600.1	R93C	-4.385
HORMACH01G00062700.1	E88A	-3.048
HORMACH01G00062700.1	G133D	-3.564
HORMACH01G00062700.1	F190L	-5.648
HORMACH01G00062700.1	F190L	-5.648
HORMACH01G00062700.1	A209G	-2.531
HORMACH01G00062700.1	L221V	-2.63
HORMACH01G00062700.1	E282G	-3.453
HORMACH01G00062700.1	K303N	-2.758
HORMACH01G00062700.1	G348A	-4
HORMACH01G00062700.1	P437L	-3.488
HORMACH01G00062700.1	L464P	-2.631
HORMACH01G00062700.1	L602P	-3.161
HORMACH01G00062700.1	N925H	-4.045
HORMACH01G00062700.1	N925I	-7.36
HORMACH01G00062800.1	P950L	-4.267
HORMACH01G00062800.1	N784I	-2.939
HORMACH01G00062800.1	E490G	-2.773
HORMACH01G00062900.1	V143A	-4
HORMACH01G00062900.1	P140S	-8
HORMACH01G00062900.1	A137V	-4
HORMACH01G00062900.1	A137P	-5
HORMACH01G00062900.1	H136R	-8
HORMACH01G00062900.1	H136P	-10
HORMACH01G00062900.1	A135V	-4
HORMACH01G00062900.1	T132S	-4
HORMACH01G00062900.1	C130R	-12
HORMACH01G00062900.1	L125F	-4
HORMACH01G00062900.1	L123P	-7
HORMACH01G00062900.1	W119R	-14
HORMACH01G00062900.1	E115Q	-3
HORMACH01G00062900.1	L114P	-7
HORMACH01G00062900.1	C113S	-10
HORMACH01G00062900.1	L112F	-4
HORMACH01G00062900.1	L112S	-6
HORMACH01G00062900.1	R109L	-7
HORMACH01G00062900.1	R109P	-7
HORMACH01G00062900.1	P108L	-10
HORMACH01G00062900.1	P108R	-9
HORMACH01G00062900.1	L107R	-6
HORMACH01G00062900.1	L104P	-7
HORMACH01G00062900.1	C103Y	-11
HORMACH01G00062900.1	H99L	-11
HORMACH01G00062900.1	H99P	-10
HORMACH01G00062900.1	E80D	-3
HORMACH01G00062900.1	P71S	-8
HORMACH01G00062900.1	R46K	-3
HORMACH01G00062900.1	L35V	-3
HORMACH01G00062900.1	Y29C	-9
HORMACH01G00062900.1	Y29H	-5
HORMACH01G00062900.1	A26V	-4
HORMACH01G00062900.1	N20D	-5
HORMACH01G00062900.1	N20H	-5
HORMACH01G00062900.1	C15Y	-11
HORMACH01G00062900.1	G13D	-7
HORMACH01G00062900.1	D11N	-5
HORMACH01G00062900.1	D9Y	-9
HORMACH01G00062900.1	R4P	-7
HORMACH01G00062900.1	M1V	-4
HORMACH01G00063200.1	I715N	-4.5
HORMACH01G00063200.1	Y707H	-3.327
HORMACH01G00063200.1	F655S	-4.487
HORMACH01G00063200.1	L365F	-3.663
HORMACH01G00063600.1	F342C	-4.419
HORMACH01G00063600.1	T251I	-5.796
HORMACH01G00063600.1	T241I	-4.85
HORMACH01G00063700.1	Q135H	-3.599
HORMACH01G00063700.1	C170R	-3.963
HORMACH01G00063700.1	K202N	-3.28
HORMACH01G00063700.1	C232S	-7.178
HORMACH01G00063700.1	G242D	-5.925
HORMACH01G00063700.1	L354F	-3.06
HORMACH01G00063900.1	W116R	-3.31
HORMACH01G00063900.1	P118L	-4.694
HORMACH01G00063900.1	E127G	-2.811
HORMACH01G00063900.1	A131E	-2.57
HORMACH01G00063900.1	H141Q	-4.232
HORMACH01G00063900.1	R148G	-3.37
HORMACH01G00063900.1	A163D	-3.416
HORMACH01G00063900.1	S171P	-2.591
HORMACH01G00063900.1	D255E	-2.571
HORMACH01G00063900.1	N259K	-2.862
HORMACH01G00063900.1	N278Y	-5.297
HORMACH01G00063900.1	N278T	-3.179
HORMACH01G00063900.1	H318R	-5.387
HORMACH01G00063900.1	A329V	-3.651
HORMACH01G00063900.1	C330R	-9.183
HORMACH01G00063900.1	Y348C	-8.492
HORMACH01G00063900.1	S350L	-4.289
HORMACH01G00063900.1	A364S	-2.53
HORMACH01G00063900.1	A364V	-3.414
HORMACH01G00063900.1	Q370R	-2.581
HORMACH01G00063900.1	L391P	-5.976
HORMACH01G00063900.1	L397S	-5.116
HORMACH01G00063900.1	G399A	-4.069
HORMACH01G00063900.1	A404T	-3.479
HORMACH01G00063900.1	V421F	-2.985
HORMACH01G00063900.1	V421A	-3.241
HORMACH01G00063900.1	T454K	-2.687
HORMACH01G00063900.1	R467G	-4.309
HORMACH01G00063900.1	V490A	-3.1
HORMACH01G00063900.1	C501R	-10.615
HORMACH01G00063900.1	I510T	-4.033
HORMACH01G00063900.1	E515G	-2.967
HORMACH01G00063900.1	D524H	-4.629
HORMACH01G00063900.1	L528P	-5.786
HORMACH01G00063900.1	A534D	-5.217
HORMACH01G00063900.1	S546C	-2.501
HORMACH01G00063900.1	M564R	-5.43
HORMACH01G00063900.1	K570E	-2.88
HORMACH01G00063900.1	E605G	-4.594
HORMACH01G00063900.1	T631I	-2.801
HORMACH01G00063900.1	L635S	-2.566
HORMACH01G00063900.1	F657V	-3.907
HORMACH01G00064600.1	R346W	-3.449
HORMACH01G00064600.1	P146L	-2.567
HORMACH01G00064600.1	V52A	-3.119
HORMACH01G00064600.1	D2H	-2.934
HORMACH01G00064800.1	D673N	-2.598
HORMACH01G00064800.1	P316H	-5.128
HORMACH01G00064800.1	P67A	-3.972
HORMACH01G00000500.1	D900G	-3.005
HORMACH01G00000500.1	R769S	-2.637
HORMACH01G00000500.1	G740S	-4.494
HORMACH01G00000500.1	I734T	-4.465
HORMACH01G00000500.1	I733N	-3.707
HORMACH01G00000500.1	E726Q	-2.822
HORMACH01G00000500.1	A724V	-3.443
HORMACH01G00000500.1	D713H	-5.625
HORMACH01G00000500.1	P696H	-2.602
HORMACH01G00000500.1	A681D	-2.902
HORMACH01G00000500.1	H659R	-4.13
HORMACH01G00000500.1	W634C	-10.096
HORMACH01G00000500.1	A632E	-3.169
HORMACH01G00000500.1	L626Q	-3.728
HORMACH01G00000500.1	R625W	-4.683
HORMACH01G00000500.1	D616V	-3.835
HORMACH01G00000500.1	D616Y	-3.056
HORMACH01G00000500.1	T609I	-3.336
HORMACH01G00000500.1	Q576K	-3.225
HORMACH01G00000500.1	I552T	-4.229
HORMACH01G00000500.1	C531W	-9.308
HORMACH01G00000500.1	K519I	-2.882
HORMACH01G00000500.1	N509S	-2.856
HORMACH01G00000500.1	Q503L	-4.867
HORMACH01G00000500.1	S497F	-3.546
HORMACH01G00000500.1	N494T	-5.5
HORMACH01G00000500.1	R488I	-2.722
HORMACH01G00000500.1	S469Y	-4.411
HORMACH01G00000500.1	T449R	-3.933
HORMACH01G00000500.1	H442P	-2.697
HORMACH01G00000500.1	T439I	-4.425
HORMACH01G00000500.1	T439A	-2.933
HORMACH01G00000500.1	C435S	-4.917
HORMACH01G00000500.1	S429P	-3.612
HORMACH01G00000500.1	Q427L	-3.887
HORMACH01G00000500.1	N377I	-3.251
HORMACH01G00000500.1	N349I	-4.98
HORMACH01G00000500.1	N349Y	-3.962
HORMACH01G00000500.1	N338Y	-5.818
HORMACH01G00000500.1	N338D	-3.148
HORMACH01G00000500.1	S331F	-3.819
HORMACH01G00000500.1	S331Y	-3.469
HORMACH01G00000500.1	L299F	-2.848
HORMACH01G00000500.1	I267T	-2.698
HORMACH01G00000500.1	S263I	-2.501
HORMACH01G00000500.1	N218K	-2.989
HORMACH01G00000500.1	T209I	-2.859
HORMACH01G00065600.1	D652V	-3.657
HORMACH01G00065600.1	M526L	-2.613
HORMACH01G00065600.1	D510E	-2.909
HORMACH01G00065600.1	G494R	-7.641
HORMACH01G00065600.1	E332G	-3.339
HORMACH01G00065600.1	P30R	-3.104
HORMACH01G00001100.1	P649H	-4.428
HORMACH01G00001100.1	L642F	-3.3
HORMACH01G00001100.1	K622N	-3.467
HORMACH01G00001100.1	K622E	-2.8
HORMACH01G00001100.1	L618F	-3.05
HORMACH01G00001100.1	S613C	-2.772
HORMACH01G00001100.1	S603R	-2.867
HORMACH01G00001100.1	C601S	-5.439
HORMACH01G00001100.1	V596E	-2.917
HORMACH01G00001100.1	D530G	-3
HORMACH01G00001100.1	D476Y	-3.783
HORMACH01G00001100.1	C473R	-6.344
HORMACH01G00001100.1	E453V	-6.4
HORMACH01G00001100.1	K441M	-2.567
HORMACH01G00001100.1	L417F	-3.533
HORMACH01G00001100.1	R414L	-2.667
HORMACH01G00001100.1	G413A	-3.878
HORMACH01G00001100.1	G413D	-4.233
HORMACH01G00001100.1	G392R	-4.567
HORMACH01G00001100.1	E384G	-3.289
HORMACH01G00001100.1	W354L	-2.589
HORMACH01G00001100.1	L263F	-2.733
HORMACH01G00001100.1	P243S	-4.3
HORMACH01G00001100.1	R191Q	-3.6
HORMACH01G00001100.1	L152R	-5.767
HORMACH01G00001100.1	R88T	-4
HORMACH01G00001100.1	M41R	-5.006
HORMACH01G00001100.1	D38V	-2.617
HORMACH01G00066500.1	T143S	-3.714
HORMACH01G00066500.1	S398C	-3.788
HORMACH01G00066500.1	G455R	-2.835
HORMACH01G00066600.1	L228P	-3.906
HORMACH01G00066600.1	A103G	-2.715
HORMACH01G00001200.1	E811G	-2.856
HORMACH01G00001200.1	A776D	-2.833
HORMACH01G00001200.1	H754Q	-5.311
HORMACH01G00001200.1	E702V	-2.856
HORMACH01G00001200.1	G663R	-2.778
HORMACH01G00067500.1	F395L	-4.212
HORMACH01G00067500.1	V448A	-3.038
HORMACH01G00003100.1	L332F	-3.475
HORMACH01G00003100.1	Q402H	-4.27
HORMACH01G00003100.1	L405V	-2.635
HORMACH01G00003100.1	T409I	-3.616
HORMACH01G00003100.1	S453F	-3.932
HORMACH01G00003100.1	P461Q	-7.739
HORMACH01G00003100.1	K538E	-3.519
HORMACH01G00003100.1	T562K	-5.326
HORMACH01G00003100.1	P569S	-6.909
HORMACH01G00003100.1	L617F	-3.13
HORMACH01G00003100.1	V621G	-5.879
HORMACH01G00003100.1	V635L	-2.617
HORMACH01G00003100.1	S667G	-2.804
HORMACH01G00003100.1	G724E	-2.968
HORMACH01G00003100.1	S757P	-3.072
HORMACH01G00003100.1	D798G	-3.454
HORMACH01G00003100.1	S816R	-3.152
HORMACH01G00003100.1	C887S	-7.746
HORMACH01G00067800.1	E243V	-2.75
HORMACH01G00067800.1	D170G	-3.683
HORMACH01G00067800.1	E162V	-2.867
HORMACH01G00067800.1	E105A	-2.567
HORMACH01G00068000.1	G515A	-4.017
HORMACH01G00068000.1	P323S	-3.475
HORMACH01G00068200.1	M289T	-5.7
HORMACH01G00068200.1	K235T	-3.343
HORMACH01G00068200.1	I214M	-2.9
HORMACH01G00068200.1	P199A	-6.267
HORMACH01G00068200.1	G187E	-3.033
HORMACH01G00068300.1	A422V	-2.939
HORMACH01G00068300.1	E424G	-3.569
HORMACH01G00068300.1	Y565C	-7.136
HORMACH01G00068300.1	D805N	-3.531
HORMACH01G00068300.1	F808L	-4.211
HORMACH01G00068300.1	M809T	-3.323
HORMACH01G00068300.1	Y821C	-4.933
HORMACH01G00068300.1	S871R	-2.791
HORMACH01G00068300.1	S894P	-4.317
HORMACH01G00068300.1	K1077N	-4.533
HORMACH01G00068300.1	G1085C	-5.525
HORMACH01G00068300.1	S1184G	-2.892
HORMACH01G00068300.1	R1324I	-5.546
HORMACH01G00069200.1	E75G	-3.256
HORMACH01G00069200.1	P254L	-6.304
HORMACH01G00069200.1	Y256N	-5.172
HORMACH01G00069200.1	C293R	-11.055
HORMACH01G00069200.1	D384G	-5.733
HORMACH01G00069300.1	R102C	-6.026
HORMACH01G00069300.1	S120L	-2.664
HORMACH01G00069300.1	E131K	-3.627
HORMACH01G00069300.1	E213G	-5.167
HORMACH01G00069300.1	T245A	-2.625
HORMACH01G00069300.1	A282P	-3.041
HORMACH01G00069300.1	E288K	-3.421
HORMACH01G00069300.1	Q295H	-2.675
HORMACH01G00069300.1	R515S	-5.121
HORMACH01G00071700.1	F907C	-4.094
HORMACH01G00071700.1	C838Y	-4.164
HORMACH01G00071700.1	S785Y	-2.596
HORMACH01G00071700.1	A755V	-2.541
HORMACH01G00071700.1	T746I	-2.913
HORMACH01G00071700.1	D740E	-2.972
HORMACH01G00071700.1	D740E	-2.972
HORMACH01G00071700.1	G662D	-2.896
HORMACH01G00071700.1	N618K	-2.519
HORMACH01G00071700.1	E585A	-2.784
HORMACH01G00071700.1	Y584H	-2.796
HORMACH01G00071700.1	L571F	-3.086
HORMACH01G00071700.1	Y509C	-3.923
HORMACH01G00071800.1	P163L	-4.623
HORMACH01G00071800.1	P163T	-3.311
HORMACH01G00072200.1	L199S	-5.827
HORMACH01G00072700.1	D36Y	-4.868
HORMACH01G00072700.1	D36A	-2.979
HORMACH01G00072700.1	R139Q	-2.757
HORMACH01G00072700.1	S154L	-2.901
HORMACH01G00072700.1	E195V	-3.192
HORMACH01G00072800.1	N292D	-3.583
HORMACH01G00072800.1	A257G	-2.927
HORMACH01G00072800.1	E133V	-4.524
HORMACH01G00072800.1	P28A	-7.6
HORMACH01G00073200.1	R158S	-4.937
HORMACH01G00073200.1	R158S	-4.937
HORMACH01G00073200.1	S333C	-4.054
HORMACH01G00073200.1	R384Q	-3.426
HORMACH01G00073200.1	P393L	-7.413
HORMACH01G00073900.1	S13I	-4.152
HORMACH01G00073900.1	R15H	-4.045
HORMACH01G00073900.1	N25I	-6.523
HORMACH01G00073900.1	H53N	-5.548
HORMACH01G00073900.1	G67D	-4.266
HORMACH01G00074100.1	R55W	-3.57
HORMACH01G00074200.1	R269C	-3.33
HORMACH01G00074200.1	R257C	-4.312
HORMACH01G00074200.1	S212G	-2.983
HORMACH01G00074200.1	A156P	-3.111
HORMACH01G00074200.1	M139R	-4.192
HORMACH01G00074200.1	G34S	-3.421
HORMACH01G00074200.1	L28P	-3.447
HORMACH01G00074200.1	R27C	-3.189
HORMACH01G00003300.1	R54S	-5.2
HORMACH01G00003300.1	S126C	-2.928
HORMACH01G00003300.1	Q178K	-3.264
HORMACH01G00003300.1	Q178H	-3.147
HORMACH01G00003300.1	E266G	-5.322
HORMACH01G00003300.1	G302E	-6.986
HORMACH01G00003300.1	L311F	-2.894
HORMACH01G00003300.1	L367R	-4.636
HORMACH01G00003300.1	L386P	-3.128
HORMACH01G00003300.1	L389P	-3.486
HORMACH01G00003300.1	N425K	-2.864
HORMACH01G00003300.1	L426H	-4.783
HORMACH01G00003300.1	D519G	-4.406
HORMACH01G00003300.1	L562F	-2.972
HORMACH01G00003300.1	L569S	-5.442
HORMACH01G00003300.1	L615Q	-3.097
HORMACH01G00003300.1	L656V	-2.733
HORMACH01G00003300.1	S694I	-3.717
HORMACH01G00003300.1	L810F	-3.85
HORMACH01G00003300.1	G909A	-4.553
HORMACH01G00003300.1	D935Y	-2.617
HORMACH01G00003300.1	F958I	-5
HORMACH01G00003300.1	F958L	-4.967
HORMACH01G00102100.1	G452V	-3.838
HORMACH01G00004300.1	R327C	-7.613
HORMACH01G00004300.1	P282S	-7.689
HORMACH01G00004300.1	K280E	-2.747
HORMACH01G00004300.1	R276H	-4.509
HORMACH01G00004300.1	N269K	-5.75
HORMACH01G00004300.1	N269I	-8.625
HORMACH01G00004300.1	V173M	-2.909
HORMACH01G00004300.1	P66S	-3.741
HORMACH01G00102200.1	D531A	-6.912
HORMACH01G00102200.1	D531N	-4.014
HORMACH01G00074300.1	S424L	-3.276
HORMACH01G00074300.1	S423F	-3.897
HORMACH01G00074300.1	D402Y	-7.563
HORMACH01G00074300.1	D399N	-3.309
HORMACH01G00074300.1	A382D	-5.145
HORMACH01G00074300.1	L375P	-6.056
HORMACH01G00074300.1	L375F	-3.431
HORMACH01G00074300.1	P371L	-8.399
HORMACH01G00074300.1	L353P	-6.093
HORMACH01G00074300.1	G336A	-5.398
HORMACH01G00074300.1	G293C	-8.192
HORMACH01G00074300.1	L277R	-3.114
HORMACH01G00074300.1	T269I	-3.374
HORMACH01G00074300.1	R267W	-3.026
HORMACH01G00074300.1	S241Y	-5.02
HORMACH01G00074300.1	F204L	-4.651
HORMACH01G00074300.1	H134L	-6.242
HORMACH01G00074300.1	R131C	-3.643
HORMACH01G00074300.1	R114W	-3.038
HORMACH01G00074300.1	F111L	-3.18
HORMACH01G00074300.1	G102R	-2.919
HORMACH01G00074300.1	N88I	-2.963
HORMACH01G00074300.1	N76T	-3.149
HORMACH01G00074300.1	Q25L	-3.13
HORMACH01G00074400.1	E220G	-2.507
HORMACH01G00102300.1	G320A	-2.961
HORMACH01G00102300.1	G320C	-5.583
HORMACH01G00102300.1	P220L	-5.762
HORMACH01G00102300.1	Y199H	-3.275
HORMACH01G00102300.1	A104T	-2.71
HORMACH01G00102300.1	G81R	-5.594
HORMACH01G00074600.1	D78Y	-3.044
HORMACH01G00102600.1	G67S	-3.349
HORMACH01G00102600.1	Y254H	-2.801
HORMACH01G00102600.1	V276G	-3.946
HORMACH01G00102600.1	F405L	-5.238
HORMACH01G00102700.1	D525G	-2.985
HORMACH01G00102700.1	G509S	-2.513
HORMACH01G00102700.1	G489A	-4.402
HORMACH01G00102700.1	H462L	-4.164
HORMACH01G00102700.1	A401T	-3.943
HORMACH01G00102700.1	G397S	-5.248
HORMACH01G00102700.1	N384K	-5.901
HORMACH01G00102700.1	G337A	-4.868
HORMACH01G00102700.1	D302Y	-7.936
HORMACH01G00102700.1	K282R	-2.936
HORMACH01G00102700.1	F279S	-5.045
HORMACH01G00102700.1	K210E	-2.57
HORMACH01G00102700.1	L175S	-3.352
HORMACH01G00102700.1	N174S	-4.166
HORMACH01G00075100.1	R984Q	-3.163
HORMACH01G00075100.1	E969K	-2.744
HORMACH01G00075100.1	D903G	-5.009
HORMACH01G00075100.1	T845S	-3.014
HORMACH01G00075100.1	E833K	-2.783
HORMACH01G00075100.1	R802P	-5.909
HORMACH01G00075100.1	L801F	-3.616
HORMACH01G00075100.1	L756F	-3.393
HORMACH01G00075100.1	L726F	-3.787
HORMACH01G00075100.1	V716A	-2.714
HORMACH01G00075100.1	E713G	-3.104
HORMACH01G00075100.1	D695N	-3.754
HORMACH01G00075100.1	H694Y	-2.744
HORMACH01G00075100.1	T681I	-5.21
HORMACH01G00075100.1	E665D	-2.789
HORMACH01G00075100.1	R657C	-2.538
HORMACH01G00075100.1	E612A	-5.482
HORMACH01G00075100.1	G450S	-5.453
HORMACH01G00075300.1	F131L	-5.574
HORMACH01G00075300.1	H127R	-4.526
HORMACH01G00075300.1	Q111H	-3.989
HORMACH01G00075300.1	G61S	-5.665
HORMACH01G00075300.1	I56T	-4.716
HORMACH01G00102800.1	Y92C	-8.711
HORMACH01G00102800.1	S93L	-2.6
HORMACH01G00102800.1	V103A	-4
HORMACH01G00102800.1	T183M	-3.167
HORMACH01G00102800.1	C217Y	-2.6
HORMACH01G00102800.1	R236T	-2.533
HORMACH01G00075400.1	P307L	-5.469
HORMACH01G00075400.1	Y248F	-3.522
HORMACH01G00075400.1	Y248H	-4.044
HORMACH01G00075400.1	G219R	-3.475
HORMACH01G00075400.1	I55N	-4.978
HORMACH01G00075400.1	I55F	-2.733
HORMACH01G00102900.1	S183F	-3.783
HORMACH01G00102900.1	R170I	-2.85
HORMACH01G00102900.1	A115T	-3.6
HORMACH01G00102900.1	N99S	-3.367
HORMACH01G00102900.1	W65C	-11.733
HORMACH01G00004800.1	D479H	-4.319
HORMACH01G00004800.1	P355A	-4.792
HORMACH01G00004800.1	P238A	-2.576
HORMACH01G00103000.1	D264E	-2.817
HORMACH01G00103000.1	F259L	-2.533
HORMACH01G00103000.1	T201K	-4.1
HORMACH01G00075500.1	L96F	-2.998
HORMACH01G00075500.1	T259I	-2.502
HORMACH01G00075500.1	N275D	-3.502
HORMACH01G00075500.1	L290F	-3.462
HORMACH01G00075500.1	Q293H	-4.386
HORMACH01G00075500.1	S294W	-2.838
HORMACH01G00075500.1	R297C	-4.987
HORMACH01G00075700.1	R301H	-4.167
HORMACH01G00075700.1	P355S	-6.528
HORMACH01G00075700.1	Y376H	-3.896
HORMACH01G00075800.1	E44V	-3.725
HORMACH01G00075800.1	E63A	-5.286
HORMACH01G00075800.1	D64N	-4.613
HORMACH01G00103100.1	K85M	-2.848
HORMACH01G00103100.1	T291R	-5.222
HORMACH01G00103100.1	P326L	-4.972
HORMACH01G00103200.1	E608G	-3.104
HORMACH01G00103200.1	D382G	-5.235
HORMACH01G00103200.1	T328S	-2.644
HORMACH01G00103200.1	S238P	-3.151
HORMACH01G00103200.1	E155G	-3.556
HORMACH01G00103200.1	G37R	-3.971
HORMACH01G00103400.1	V339M	-2.799
HORMACH01G00103400.1	A374G	-2.946
HORMACH01G00103400.1	P393T	-5.893
HORMACH01G00103400.1	P393A	-5.759
HORMACH01G00103400.1	P393L	-6.972
HORMACH01G00103500.1	L148F	-3.459
HORMACH01G00103500.1	R32G	-3.872
HORMACH01G00103600.1	E150K	-3.242
HORMACH01G00103600.1	K204N	-3.256
HORMACH01G00103600.1	Y358F	-3.053
HORMACH01G00103700.1	R280G	-3.004
HORMACH01G00124300.1	E293A	-4.483
HORMACH01G00076200.1	T855A	-3.136
HORMACH01G00076200.1	Y788C	-6.015
HORMACH01G00076200.1	E725G	-3.065
HORMACH01G00076200.1	Q658H	-3.389
HORMACH01G00076200.1	S620G	-2.898
HORMACH01G00076200.1	S537T	-2.528
HORMACH01G00076200.1	D516G	-6.039
HORMACH01G00076200.1	S512P	-2.52
HORMACH01G00076200.1	H440N	-5.794
HORMACH01G00076200.1	D426G	-5.448
HORMACH01G00076200.1	G353R	-4.891
HORMACH01G00076200.1	G348S	-4.556
HORMACH01G00076200.1	D334E	-2.766
HORMACH01G00076200.1	V321A	-3.305
HORMACH01G00076200.1	P318S	-4.089
HORMACH01G00076200.1	A268T	-3.365
HORMACH01G00076200.1	E232G	-4.374
HORMACH01G00076200.1	A195S	-2.551
HORMACH01G00076200.1	R125C	-3.664
HORMACH01G00076200.1	S64L	-3.424
HORMACH01G00124400.1	K171E	-3.403
HORMACH01G00124400.1	Q175L	-4.142
HORMACH01G00124400.1	M216K	-4.781
HORMACH01G00124400.1	M216I	-2.78
HORMACH01G00124400.1	V255D	-6.035
HORMACH01G00124400.1	V255A	-3.121
HORMACH01G00124400.1	P256S	-4.144
HORMACH01G00124400.1	P256R	-5.022
HORMACH01G00124400.1	V270G	-6.256
HORMACH01G00124400.1	P301Q	-3.141
HORMACH01G00124400.1	N319Y	-6.836
HORMACH01G00124400.1	H573R	-5.982
HORMACH01G00124400.1	V617A	-2.89
HORMACH01G00124500.1	E21D	-2.667
HORMACH01G00124500.1	D74N	-3.978
HORMACH01G00124500.1	R96C	-4.074
HORMACH01G00124500.1	R96H	-2.615
HORMACH01G00124500.1	R96P	-2.922
HORMACH01G00076300.1	R564W	-3.138
HORMACH01G00076300.1	P585T	-4.896
HORMACH01G00076300.1	D729V	-3.24
HORMACH01G00076300.1	V884F	-3.668
HORMACH01G00076300.1	E903V	-3.022
HORMACH01G00103800.1	P1131A	-5.486
HORMACH01G00103800.1	A1019G	-3.022
HORMACH01G00103800.1	N1010Y	-2.528
HORMACH01G00103800.1	N927S	-3.045
HORMACH01G00103800.1	N916Y	-3.098
HORMACH01G00103800.1	N544K	-5.15
HORMACH01G00103800.1	S524L	-3.56
HORMACH01G00103800.1	N403H	-3.973
HORMACH01G00103800.1	S300L	-2.698
HORMACH01G00124600.1	V578A	-3.202
HORMACH01G00124600.1	L199F	-3.413
HORMACH01G00124700.1	D107A	-3.701
HORMACH01G00124700.1	A127S	-2.756
HORMACH01G00124700.1	H194Q	-7.244
HORMACH01G00124700.1	K201Q	-3.196
HORMACH01G00124700.1	S225R	-3.287
HORMACH01G00124700.1	T254A	-2.571
HORMACH01G00124700.1	V347M	-2.712
HORMACH01G00124700.1	T380R	-3.211
HORMACH01G00124700.1	G417R	-3.057
HORMACH01G00124700.1	G462A	-2.52
HORMACH01G00124700.1	T502M	-5.287
HORMACH01G00103900.1	Y402H	-4.644
HORMACH01G00103900.1	S428C	-3.354
HORMACH01G00103900.1	Q592H	-3.315
HORMACH01G00125100.1	S318L	-3.417
HORMACH01G00125100.1	D332A	-5.501
HORMACH01G00125100.1	I447N	-3.269
HORMACH01G00125100.1	A466T	-3.153
HORMACH01G00125100.1	L554V	-2.942
HORMACH01G00125100.1	L554F	-3.922
HORMACH01G00125100.1	W562L	-12.422
HORMACH01G00125100.1	I595M	-2.733
HORMACH01G00125100.1	T603R	-2.6
HORMACH01G00125100.1	G636C	-4.59
HORMACH01G00125100.1	L662V	-2.917
HORMACH01G00125100.1	N778I	-2.8
HORMACH01G00125100.1	Y887F	-3.267
HORMACH01G00125100.1	K890N	-4.167
HORMACH01G00125100.1	E920K	-3.1
HORMACH01G00125100.1	I961T	-3.802
HORMACH01G00104000.1	D339G	-3.541
HORMACH01G00104000.1	D337E	-2.506
HORMACH01G00125800.1	P317S	-5.233
HORMACH01G00125800.1	R316S	-2.933
HORMACH01G00125800.1	R200S	-3.387
HORMACH01G00125800.1	E146D	-2.783
HORMACH01G00125800.1	E131G	-5.093
HORMACH01G00125800.1	V114G	-6.464
HORMACH01G00143900.1	N85D	-2.522
HORMACH01G00143900.1	T88S	-3.322
HORMACH01G00143900.1	N94S	-3.591
HORMACH01G00143900.1	L117F	-2.706
HORMACH01G00143900.1	A170V	-2.698
HORMACH01G00143900.1	E290G	-3.202
HORMACH01G00143900.1	E290V	-3.552
HORMACH01G00143900.1	V298A	-3.017
HORMACH01G00143900.1	A302V	-2.756
HORMACH01G00143900.1	T334I	-5.389
HORMACH01G00143900.1	E337V	-5.317
HORMACH01G00143900.1	M383R	-3.642
HORMACH01G00143900.1	L412H	-6.622
HORMACH01G00143900.1	T441N	-4.128
HORMACH01G00143900.1	M595K	-3.261
HORMACH01G00143900.1	E596V	-3.767
HORMACH01G00143900.1	C708Y	-7.647
HORMACH01G00143900.1	G782R	-6.783
HORMACH01G00143900.1	E789G	-4.914
HORMACH01G00144100.1	P261L	-2.885
HORMACH01G00144100.1	F91L	-2.778
HORMACH01G00126100.1	R1441G	-3.813
HORMACH01G00126100.1	D1147E	-2.994
HORMACH01G00126100.1	Q1145L	-4.563
HORMACH01G00126100.1	Y1055H	-3.455
HORMACH01G00126100.1	Q779R	-2.716
HORMACH01G00126100.1	R745C	-3.151
HORMACH01G00126100.1	K689T	-4.4
HORMACH01G00126100.1	C610F	-7.281
HORMACH01G00126100.1	K287E	-2.603
HORMACH01G00126100.1	V282A	-3.458
HORMACH01G00126100.1	I165T	-3.882
HORMACH01G00126100.1	D90Y	-2.879
HORMACH01G00104100.1	Y464N	-8.364
HORMACH01G00104100.1	D449G	-3.144
HORMACH01G00104100.1	K387T	-5.093
HORMACH01G00104100.1	V380L	-2.602
HORMACH01G00104100.1	L374F	-3.507
HORMACH01G00104100.1	M367I	-3.629
HORMACH01G00104100.1	S350L	-3.348
HORMACH01G00104100.1	L345H	-5.018
HORMACH01G00104100.1	A66V	-2.834
HORMACH01G00104200.1	Y19H	-3.878
HORMACH01G00104200.1	L147P	-6.591
HORMACH01G00104200.1	G158C	-8.834
HORMACH01G00104200.1	S191P	-4.657
HORMACH01G00104200.1	Y248F	-3.012
HORMACH01G00104200.1	L259V	-2.8
HORMACH01G00104200.1	A433T	-3.679
HORMACH01G00104200.1	V530A	-2.645
HORMACH01G00126300.1	P565S	-3.435
HORMACH01G00126300.1	I655N	-2.595
HORMACH01G00126300.1	H835Q	-4.673
HORMACH01G00005500.1	R198S	-3.036
HORMACH01G00005500.1	R388H	-3.583
HORMACH01G00005500.1	V1056G	-3.828
HORMACH01G00005500.1	D1057G	-2.955
HORMACH01G00005500.1	H1124N	-3.396
HORMACH01G00005500.1	A1139V	-2.953
HORMACH01G00005500.1	G1412D	-5.401
HORMACH01G00126900.1	V408A	-2.562
HORMACH01G00126900.1	N155K	-3.838
HORMACH01G00144500.1	T194A	-4.367
HORMACH01G00144900.1	D27H	-7
HORMACH01G00144900.1	F41L	-6
HORMACH01G00144900.1	T42A	-5
HORMACH01G00144900.1	D46G	-7
HORMACH01G00144900.1	A47V	-4
HORMACH01G00144900.1	L49P	-4
HORMACH01G00144900.1	A57G	-4
HORMACH01G00144900.1	V80M	-3
HORMACH01G00144900.1	P100A	-8
HORMACH01G00144900.1	G113E	-3
HORMACH01G00144900.1	P116A	-4
HORMACH01G00127100.1	D541Y	-3.294
HORMACH01G00127100.1	N438Y	-6.839
HORMACH01G00127100.1	K421R	-2.5
HORMACH01G00127100.1	Q419L	-6.117
HORMACH01G00127100.1	Q419K	-3.483
HORMACH01G00127100.1	D413N	-4.119
HORMACH01G00127100.1	N282I	-2.657
HORMACH01G00127100.1	P193S	-2.701
HORMACH01G00127100.1	Q99R	-3.154
HORMACH01G00127100.1	Y83S	-6.943
HORMACH01G00127100.1	G57D	-5.57
HORMACH01G00145000.1	G158E	-7.41
HORMACH01G00127200.1	D396H	-3.717
HORMACH01G00127300.1	C195Y	-10.262
HORMACH01G00127300.1	V396D	-2.881
HORMACH01G00005600.1	R179S	-4.255
HORMACH01G00005600.1	Y271F	-2.854
HORMACH01G00005600.1	E324G	-2.563
HORMACH01G00005600.1	V533A	-3.122
HORMACH01G00005600.1	P596S	-4.205
HORMACH01G00005600.1	K619Q	-3.658
HORMACH01G00005600.1	K619R	-2.62
HORMACH01G00005600.1	Q679P	-2.565
HORMACH01G00104300.1	G180A	-5.335
HORMACH01G00104300.1	Y222F	-3.572
HORMACH01G00104300.1	S307F	-3.418
HORMACH01G00104300.1	P385T	-3.953
HORMACH01G00127500.1	L376H	-3.171
HORMACH01G00127500.1	D316N	-3.767
HORMACH01G00127500.1	A277T	-3.633
HORMACH01G00127500.1	P95H	-6.4
HORMACH01G00005800.1	A268T	-3.09
HORMACH01G00005800.1	D308G	-6.633
HORMACH01G00127600.1	R2G	-7
HORMACH01G00127600.1	R7L	-7
HORMACH01G00127600.1	G11D	-7
HORMACH01G00127600.1	D16G	-7
HORMACH01G00127600.1	D21G	-7
HORMACH01G00127600.1	G37E	-8
HORMACH01G00127600.1	R42W	-8
HORMACH01G00127600.1	R45P	-7
HORMACH01G00127600.1	M49V	-4
HORMACH01G00127600.1	R77K	-3
HORMACH01G00127600.1	L89H	-7
HORMACH01G00127600.1	I102T	-5
HORMACH01G00127600.1	L104F	-4
HORMACH01G00127600.1	C106R	-12
HORMACH01G00127600.1	C106W	-11
HORMACH01G00209700.1	R142W	-6.739
HORMACH01G00209700.1	K188N	-4.187
HORMACH01G00128000.1	C38S	-8.685
HORMACH01G00128000.1	A60P	-4.136
HORMACH01G00128000.1	T197N	-3.375
HORMACH01G00128000.1	F206L	-5.637
HORMACH01G00145100.1	D164V	-4.419
HORMACH01G00145100.1	T165A	-2.91
HORMACH01G00145100.1	D262N	-2.852
HORMACH01G00145100.1	D265N	-2.68
HORMACH01G00145100.1	A485G	-3.05
HORMACH01G00145100.1	P521R	-7.099
HORMACH01G00145100.1	S643R	-2.859
HORMACH01G00145100.1	G652D	-6.827
HORMACH01G00145100.1	T776I	-2.715
HORMACH01G00145100.1	R851Q	-3.827
HORMACH01G00145100.1	D995E	-3.733
HORMACH01G00145100.1	E996D	-2.537
HORMACH01G00145100.1	T1121I	-5.62
HORMACH01G00145100.1	A1138V	-3.75
HORMACH01G00145100.1	R1245S	-4.013
HORMACH01G00145100.1	R1263S	-3.343
HORMACH01G00145100.1	L1284F	-3.5
HORMACH01G00168900.1	S315Y	-2.689
HORMACH01G00168900.1	S246L	-3.646
HORMACH01G00168900.1	I223T	-4.739
HORMACH01G00189600.1	Q542H	-3.399
HORMACH01G00189600.1	R499S	-3.123
HORMACH01G00189600.1	E470G	-3.231
HORMACH01G00189600.1	S341F	-4.074
HORMACH01G00189600.1	V322A	-3.912
HORMACH01G00189600.1	L303P	-4.512
HORMACH01G00189600.1	M167L	-2.531
HORMACH01G00209900.1	G205V	-3.386
HORMACH01G00209900.1	L209S	-4.7
HORMACH01G00169200.1	P257L	-3.645
HORMACH01G00169200.1	P203A	-5.257
HORMACH01G00169200.1	E193K	-3.026
HORMACH01G00145200.1	F131Y	-2.66
HORMACH01G00145200.1	K213Q	-3.767
HORMACH01G00145200.1	R405Q	-3.183
HORMACH01G00145200.1	E416G	-6.742
HORMACH01G00169600.1	F118L	-6
HORMACH01G00169600.1	F117S	-8
HORMACH01G00169600.1	C116W	-11
HORMACH01G00169600.1	C116S	-10
HORMACH01G00169600.1	N114K	-6
HORMACH01G00169600.1	R113Q	-4
HORMACH01G00169600.1	R113W	-8
HORMACH01G00169600.1	G109R	-8
HORMACH01G00169600.1	V97F	-5
HORMACH01G00169600.1	R94G	-7
HORMACH01G00169600.1	Q93H	-5
HORMACH01G00169600.1	Q93K	-4
HORMACH01G00169600.1	P92L	-10
HORMACH01G00169600.1	V90A	-4
HORMACH01G00169600.1	S81L	-6
HORMACH01G00169600.1	S81P	-5
HORMACH01G00169600.1	K80N	-5
HORMACH01G00169600.1	A76S	-3
HORMACH01G00169600.1	S73L	-6
HORMACH01G00169600.1	A64G	-4
HORMACH01G00169600.1	A61T	-4
HORMACH01G00169600.1	H54Y	-6
HORMACH01G00169600.1	E49A	-6
HORMACH01G00169600.1	T46S	-4
HORMACH01G00169600.1	Y37D	-10
HORMACH01G00169600.1	N29D	-5
HORMACH01G00169600.1	I28T	-5
HORMACH01G00169600.1	V26L	-3
HORMACH01G00169600.1	A21T	-4
HORMACH01G00169600.1	V19A	-4
HORMACH01G00169600.1	E18K	-4
HORMACH01G00169600.1	M17V	-4
HORMACH01G00169600.1	V16L	-3
HORMACH01G00169600.1	D14G	-7
HORMACH01G00169600.1	C10F	-11
HORMACH01G00169600.1	F8L	-6
HORMACH01G00169600.1	M1V	-4
HORMACH01G00128400.1	F478L	-3.633
HORMACH01G00128400.1	M472R	-3.389
HORMACH01G00128400.1	L395V	-2.793
HORMACH01G00128400.1	E363G	-2.733
HORMACH01G00128400.1	D271Y	-7.763
HORMACH01G00128400.1	N196D	-3.018
HORMACH01G00128400.1	G178S	-3.65
HORMACH01G00128400.1	N174I	-3.011
HORMACH01G00128400.1	L114R	-3.883
HORMACH01G00189800.1	V648F	-3.68
HORMACH01G00169700.1	F119L	-4.521
HORMACH01G00169700.1	G89S	-3.504
HORMACH01G00169700.1	G88R	-6.724
HORMACH01G00169700.1	R50G	-5.417
HORMACH01G00189900.1	Q217H	-2.516
HORMACH01G00189900.1	P54R	-3.546
HORMACH01G00189900.1	D44N	-2.741
HORMACH01G00210100.1	R288M	-4.344
HORMACH01G00210100.1	H471N	-2.794
HORMACH01G00169800.1	A378T	-3.119
HORMACH01G00169800.1	A347S	-2.506
HORMACH01G00169800.1	A324V	-3.602
HORMACH01G00169800.1	Y296N	-7.446
HORMACH01G00169800.1	G272C	-5.41
HORMACH01G00169800.1	R265L	-6.431
HORMACH01G00169800.1	P225L	-6.308
HORMACH01G00169800.1	E64D	-2.679
HORMACH01G00169800.1	R63H	-4.446
HORMACH01G00190000.1	Q257L	-4.405
HORMACH01G00145500.1	V554F	-2.915
HORMACH01G00145500.1	A309V	-2.8
HORMACH01G00210200.1	F83L	-3.17
HORMACH01G00210200.1	E173G	-4.295
HORMACH01G00210200.1	P296S	-4.577
HORMACH01G00210200.1	N347D	-4.487
HORMACH01G00128600.1	S234Y	-3.221
HORMACH01G00128600.1	D21G	-3.627
HORMACH01G00105900.1	D73A	-5.778
HORMACH01G00105900.1	R112W	-3.332
HORMACH01G00105900.1	C139S	-6.793
HORMACH01G00105900.1	E192G	-4.234
HORMACH01G00105900.1	G253A	-2.967
HORMACH01G00105900.1	R291W	-3.1
HORMACH01G00105900.1	G325E	-6.407
HORMACH01G00105900.1	V596A	-2.527
HORMACH01G00190100.1	S185C	-3.558
HORMACH01G00169900.1	A905D	-3.916
HORMACH01G00169900.1	F807C	-3.992
HORMACH01G00169900.1	L799P	-4.232
HORMACH01G00169900.1	I550T	-3.085
HORMACH01G00169900.1	E453G	-3.739
HORMACH01G00169900.1	Y326C	-4.282
HORMACH01G00169900.1	A279V	-2.677
HORMACH01G00169900.1	P28S	-3.498
HORMACH01G00146300.1	S178L	-3.522
HORMACH01G00128900.1	K286N	-2.691
HORMACH01G00128900.1	S104L	-2.734
HORMACH01G00128900.1	D102V	-2.516
HORMACH01G00225700.1	A617T	-2.967
HORMACH01G00225700.1	A137S	-2.636
HORMACH01G00146400.1	K348T	-3.513
HORMACH01G00146400.1	F324L	-5.355
HORMACH01G00210300.1	D460G	-2.935
HORMACH01G00210300.1	Q382H	-2.888
HORMACH01G00210300.1	R371H	-4.02
HORMACH01G00210300.1	I307M	-2.952
HORMACH01G00210300.1	S193C	-3.813
HORMACH01G00210300.1	L188Q	-3.498
HORMACH01G00210300.1	E177G	-3.189
HORMACH01G00210300.1	N150S	-2.678
HORMACH01G00210300.1	H140Q	-3.842
HORMACH01G00210300.1	H129Y	-4.953
HORMACH01G00170000.1	E155G	-2.705
HORMACH01G00170000.1	V250D	-4.913
HORMACH01G00170000.1	P428S	-7.223
HORMACH01G00170000.1	S522L	-5.444
HORMACH01G00170000.1	E531V	-6.178
HORMACH01G00170000.1	T535A	-2.517
HORMACH01G00170000.1	D566E	-3.853
HORMACH01G00170000.1	R612S	-2.806
HORMACH01G00170000.1	A631T	-3.416
HORMACH01G00191100.1	L187P	-5.502
HORMACH01G00210400.1	R308L	-3.647
HORMACH01G00170100.1	E177G	-3.503
HORMACH01G00210700.1	D175E	-3.198
HORMACH01G00210700.1	K142I	-2.573
HORMACH01G00210700.1	S81L	-5.274
HORMACH01G00210700.1	F32L	-3.607
HORMACH01G00146700.1	A60V	-4
HORMACH01G00146700.1	R55K	-3
HORMACH01G00146700.1	A52E	-5
HORMACH01G00146700.1	R17T	-6
HORMACH01G00146700.1	R11L	-3
HORMACH01G00225800.1	S966F	-5.937
HORMACH01G00225800.1	A796S	-2.671
HORMACH01G00225800.1	S775N	-2.855
HORMACH01G00225800.1	A741V	-3.962
HORMACH01G00225800.1	Y677C	-7.929
HORMACH01G00225800.1	G603A	-5.041
HORMACH01G00225800.1	P588L	-8.438
HORMACH01G00225800.1	R566H	-4.74
HORMACH01G00225800.1	D388G	-2.652
HORMACH01G00146900.1	L115F	-3.392
HORMACH01G00146900.1	I178T	-3.15
HORMACH01G00146900.1	H263Y	-4.419
HORMACH01G00210800.1	P71L	-2.522
HORMACH01G00129400.1	P477S	-6.162
HORMACH01G00129400.1	Y441H	-4.012
HORMACH01G00129400.1	G173R	-6.059
HORMACH01G00129400.1	E152D	-2.549
HORMACH01G00170400.1	G492S	-4.561
HORMACH01G00170400.1	S437C	-3.833
HORMACH01G00170400.1	G332V	-3.814
HORMACH01G00170400.1	G332R	-2.764
HORMACH01G00170400.1	S316L	-5.2
HORMACH01G00170400.1	F225L	-3.814
HORMACH01G00170400.1	Y156C	-6.989
HORMACH01G00170400.1	F136L	-5.039
HORMACH01G00170600.1	R204H	-4.201
HORMACH01G00225900.1	E325V	-4.775
HORMACH01G00225900.1	D174E	-3.337
HORMACH01G00210900.1	R269S	-3.345
HORMACH01G00191500.1	L611F	-3.649
HORMACH01G00191500.1	N501S	-2.917
HORMACH01G00191500.1	R477G	-3.062
HORMACH01G00191500.1	P27L	-5.899
HORMACH01G00170700.1	E255G	-2.767
HORMACH01G00170700.1	Y226H	-4.011
HORMACH01G00170700.1	G170S	-5.822
HORMACH01G00170800.1	G13V	-3.737
HORMACH01G00170800.1	V47G	-6.089
HORMACH01G00170800.1	G48R	-7.528
HORMACH01G00227100.1	A311V	-3.705
HORMACH01G00227100.1	R79C	-3.65
HORMACH01G00227100.1	P23S	-2.545
HORMACH01G00191700.1	D300E	-3.107
HORMACH01G00211200.1	D220G	-3.973
HORMACH01G00106000.1	S781L	-3.783
HORMACH01G00106000.1	S747Y	-4.225
HORMACH01G00227200.1	E99G	-2.935
HORMACH01G00227200.1	N526S	-3.664
HORMACH01G00227200.1	R530C	-5.48
HORMACH01G00227200.1	G586D	-4.774
HORMACH01G00227200.1	K594I	-4.923
HORMACH01G00227200.1	A613V	-2.662
HORMACH01G00227200.1	R634C	-6.318
HORMACH01G00227200.1	Y673C	-3.664
HORMACH01G00227200.1	G681R	-2.604
HORMACH01G00227200.1	D737G	-3.927
HORMACH01G00227200.1	R747H	-3.449
HORMACH01G00106600.1	A33V	-2.944
HORMACH01G00191800.1	S358C	-2.556
HORMACH01G00147000.1	V244A	-3.985
HORMACH01G00147000.1	D212N	-2.576
HORMACH01G00147000.1	A104V	-2.605
HORMACH01G00147000.1	A81E	-3.902
HORMACH01G00106700.1	F101L	-3
HORMACH01G00106700.1	A89V	-4
HORMACH01G00211400.1	G298C	-6.379
HORMACH01G00107000.1	T10A	-2.894
HORMACH01G00107000.1	H24R	-6.122
HORMACH01G00107000.1	V46F	-3.739
HORMACH01G00211500.1	T83I	-3.625
HORMACH01G00211500.1	R62G	-2.5
HORMACH01G00211500.1	A36V	-4
HORMACH01G00211500.1	R30W	-7.5
HORMACH01G00147100.1	M96I	-2.536
HORMACH01G00171100.1	A721G	-3.396
HORMACH01G00171100.1	S777G	-2.944
HORMACH01G00147400.1	A39V	-3.842
HORMACH01G00147400.1	Q50R	-3.376
HORMACH01G00147400.1	Q106K	-3.115
HORMACH01G00147400.1	R125C	-4.933
HORMACH01G00147400.1	R127G	-4.018
HORMACH01G00147400.1	N170K	-3.115
HORMACH01G00147400.1	L191S	-2.729
HORMACH01G00129800.1	S61L	-3.196
HORMACH01G00129800.1	A91S	-2.513
HORMACH01G00129800.1	D137H	-2.542
HORMACH01G00129800.1	P152L	-2.764
HORMACH01G00129800.1	N181S	-4.276
HORMACH01G00129800.1	L283F	-2.501
HORMACH01G00129800.1	P382L	-7.459
HORMACH01G00129800.1	G419A	-4.635
HORMACH01G00129800.1	E571D	-2.609
HORMACH01G00129800.1	A760V	-3.883
HORMACH01G00129800.1	D761N	-3.538
HORMACH01G00211800.1	K11N	-3.866
HORMACH01G00171400.1	V217A	-2.699
HORMACH01G00171400.1	P129L	-6.707
HORMACH01G00171400.1	A69P	-2.544
HORMACH01G00227700.1	S425F	-4.639
HORMACH01G00227700.1	S529F	-3.729
HORMACH01G00211900.1	E166G	-4.213
HORMACH01G00211900.1	R94C	-3.466
HORMACH01G00130200.1	P138S	-7.042
HORMACH01G00130200.1	R186C	-5.965
HORMACH01G00147700.1	S484G	-3.634
HORMACH01G00147700.1	A368S	-2.915
HORMACH01G00147700.1	L348F	-2.783
HORMACH01G00147700.1	C285Y	-7.441
HORMACH01G00147700.1	E187D	-2.63
HORMACH01G00147700.1	N89S	-2.549
HORMACH01G00212000.1	H284N	-3.163
HORMACH01G00212000.1	Y273C	-7.876
HORMACH01G00212000.1	H263R	-7.255
HORMACH01G00212000.1	G157S	-5.101
HORMACH01G00212000.1	D144N	-4.382
HORMACH01G00147900.1	D341H	-3.338
HORMACH01G00147900.1	M307L	-2.605
HORMACH01G00147900.1	F258L	-5.511
HORMACH01G00147900.1	P244Q	-3.994
HORMACH01G00212100.1	E364A	-2.768
HORMACH01G00212100.1	E265V	-6.152
HORMACH01G00148000.1	S117F	-4.536
HORMACH01G00148000.1	G162D	-7
HORMACH01G00148000.1	I172F	-2.781
HORMACH01G00130500.1	F412S	-4.302
HORMACH01G00107200.1	C1453F	-8.753
HORMACH01G00107200.1	Q1411H	-4.025
HORMACH01G00107200.1	P1346R	-5.225
HORMACH01G00107200.1	E1339G	-2.664
HORMACH01G00107200.1	G1252R	-5.183
HORMACH01G00107200.1	F1157C	-4.55
HORMACH01G00107200.1	E1123G	-3.467
HORMACH01G00107200.1	P1027L	-7.8
HORMACH01G00107200.1	P1027A	-5.733
HORMACH01G00107200.1	T1006I	-2.867
HORMACH01G00107200.1	T948I	-2.9
HORMACH01G00107200.1	K947I	-3.167
HORMACH01G00107200.1	G934D	-3.439
HORMACH01G00107200.1	W918R	-14
HORMACH01G00107200.1	H849N	-2.922
HORMACH01G00107200.1	A842V	-2.944
HORMACH01G00107200.1	H786Y	-4.6
HORMACH01G00107200.1	R755G	-3.461
HORMACH01G00107200.1	S717Y	-3.111
HORMACH01G00107200.1	R700H	-4.8
HORMACH01G00107200.1	E680A	-3.456
HORMACH01G00107200.1	M676I	-3.567
HORMACH01G00107200.1	I635M	-2.519
HORMACH01G00107200.1	K591N	-3.303
HORMACH01G00107200.1	I558T	-4.736
HORMACH01G00107200.1	S550W	-4.839
HORMACH01G00107200.1	S537F	-3.983
HORMACH01G00107200.1	P529L	-9.406
HORMACH01G00107200.1	D526N	-3.764
HORMACH01G00107200.1	Q511H	-3.881
HORMACH01G00107200.1	T500I	-3.95
HORMACH01G00107200.1	E471G	-3.519
HORMACH01G00107200.1	E437G	-5.031
HORMACH01G00107200.1	D283N	-2.981
HORMACH01G00107200.1	E278A	-2.572
HORMACH01G00107200.1	P242L	-6.164
HORMACH01G00107200.1	P220R	-7.603
HORMACH01G00107200.1	K126N	-2.536
HORMACH01G00107200.1	D102N	-3.519
HORMACH01G00107200.1	E93A	-3.05
HORMACH01G00107200.1	G77C	-3.867
HORMACH01G00107200.1	L51F	-3.722
HORMACH01G00107200.1	W27C	-12.097
HORMACH01G00107200.1	D2V	-3.258
HORMACH01G00148100.1	G49D	-5.8
HORMACH01G00148100.1	T51A	-3.853
HORMACH01G00148100.1	T58I	-5.367
HORMACH01G00148100.1	Q72K	-2.956
HORMACH01G00148100.1	N81D	-4.494
HORMACH01G00148100.1	A101V	-2.75
HORMACH01G00148100.1	S117R	-3.661
HORMACH01G00148100.1	W161R	-7.092
HORMACH01G00192000.1	W101R	-3.528
HORMACH01G00192000.1	R508C	-3.879
HORMACH01G00192000.1	L579F	-3.18
HORMACH01G00192000.1	H707Q	-3.225
HORMACH01G00212200.1	A109S	-2.773
HORMACH01G00192700.1	R191H	-3.062
HORMACH01G00131000.1	L18P	-3.274
HORMACH01G00131000.1	I126T	-2.543
HORMACH01G00131000.1	T169I	-5.15
HORMACH01G00131000.1	N187T	-3.854
HORMACH01G00131000.1	N187I	-6.415
HORMACH01G00131000.1	W228C	-11.023
HORMACH01G00131000.1	L267F	-2.628
HORMACH01G00131000.1	E342K	-3.11
HORMACH01G00131000.1	E344V	-4.013
HORMACH01G00131000.1	Q427H	-3.492
HORMACH01G00212600.1	S209F	-3.278
HORMACH01G00193100.1	D64N	-4.844
HORMACH01G00193100.1	R115M	-5.084
HORMACH01G00131100.1	D45N	-4.337
HORMACH01G00131100.1	L104P	-6.771
HORMACH01G00193700.1	Q845L	-2.673
HORMACH01G00193700.1	P664S	-5.28
HORMACH01G00193700.1	D534A	-3.096
HORMACH01G00171700.1	Q26H	-2.522
HORMACH01G00171700.1	A33D	-2.658
HORMACH01G00171700.1	A43T	-3.42
HORMACH01G00171700.1	V107L	-2.596
HORMACH01G00171700.1	N154S	-3.031
HORMACH01G00171700.1	G181R	-6.53
HORMACH01G00171700.1	P217R	-3.545
HORMACH01G00171700.1	K220I	-3.157
HORMACH01G00171700.1	P268L	-2.858
HORMACH01G00171700.1	D270G	-5.943
HORMACH01G00171700.1	P278A	-7.222
HORMACH01G00171700.1	R316Q	-2.746
HORMACH01G00171700.1	F335L	-5.159
HORMACH01G00171700.1	R342L	-2.977
HORMACH01G00171700.1	K350E	-2.605
HORMACH01G00171700.1	R360T	-4.336
HORMACH01G00171700.1	G364A	-5.743
HORMACH01G00171700.1	V365E	-5.266
HORMACH01G00171700.1	P367R	-5.389
HORMACH01G00171700.1	H381D	-3.662
HORMACH01G00171700.1	A393T	-3.654
HORMACH01G00171700.1	E418G	-6.817
HORMACH01G00171700.1	P441T	-3.265
HORMACH01G00171700.1	E464G	-6.28
HORMACH01G00171700.1	N487S	-4.156
HORMACH01G00171700.1	N487K	-5.156
HORMACH01G00171700.1	M600I	-3.038
HORMACH01G00171700.1	M626T	-3.119
HORMACH01G00171700.1	M626R	-3.575
HORMACH01G00171700.1	Q630H	-3.321
HORMACH01G00171700.1	D636E	-2.864
HORMACH01G00228000.1	R219C	-4.23
HORMACH01G00228000.1	G202A	-3.407
HORMACH01G00213100.1	E264V	-2.572
HORMACH01G00213100.1	E256K	-2.628
HORMACH01G00213100.1	R195I	-3.111
HORMACH01G00107300.1	G96D	-4.881
HORMACH01G00107300.1	P245Q	-3.078
HORMACH01G00107300.1	D478G	-3.722
HORMACH01G00107300.1	D490N	-4.903
HORMACH01G00107300.1	E526G	-6.697
HORMACH01G00107300.1	Y590D	-3.764
HORMACH01G00107300.1	K639E	-2.622
HORMACH01G00107300.1	C858S	-3.65
HORMACH01G00107300.1	S917C	-2.533
HORMACH01G00107300.1	L926W	-5.033
HORMACH01G00107300.1	V949E	-2.533
HORMACH01G00107300.1	K953I	-4.756
HORMACH01G00107300.1	D954G	-4.644
HORMACH01G00107300.1	I1137T	-3.517
HORMACH01G00107300.1	Q1266R	-3.017
HORMACH01G00107300.1	G1272R	-2.989
HORMACH01G00107300.1	G1275S	-3.672
HORMACH01G00107300.1	P1322R	-5.442
HORMACH01G00107300.1	L1345F	-3.083
HORMACH01G00107300.1	Q1387H	-3.392
HORMACH01G00107300.1	R1462C	-3.383
HORMACH01G00107700.1	L83F	-3.351
HORMACH01G00228200.1	P333T	-2.59
HORMACH01G00107800.1	L72P	-3.5
HORMACH01G00107800.1	A52S	-3
HORMACH01G00148500.1	S59C	-3.148
HORMACH01G00148500.1	Q61H	-3.403
HORMACH01G00148500.1	E121D	-2.968
HORMACH01G00148500.1	G191E	-7.618
HORMACH01G00148500.1	A397T	-2.857
HORMACH01G00148500.1	K432R	-2.791
HORMACH01G00148500.1	V450A	-2.819
HORMACH01G00131600.1	F103L	-4.336
HORMACH01G00107900.1	R471C	-2.945
HORMACH01G00107900.1	E454D	-2.514
HORMACH01G00107900.1	M317I	-2.977
HORMACH01G00107900.1	M317T	-4.904
HORMACH01G00107900.1	A268G	-3.376
HORMACH01G00213500.1	A5G	-2.849
HORMACH01G00213500.1	T91A	-3.878
HORMACH01G00213500.1	S94G	-2.561
HORMACH01G00213500.1	P121L	-9.158
HORMACH01G00213500.1	R322S	-5.983
HORMACH01G00213500.1	E633K	-3.013
HORMACH01G00213500.1	E633G	-4.6
HORMACH01G00213500.1	S648F	-4.911
HORMACH01G00213500.1	N809D	-2.739
HORMACH01G00108000.1	F405Y	-2.788
HORMACH01G00108000.1	E172Q	-2.637
HORMACH01G00108000.1	V119A	-3.144
HORMACH01G00132000.1	S213Y	-3.958
HORMACH01G00108400.1	T178I	-4.222
HORMACH01G00194100.1	D133G	-2.676
HORMACH01G00194100.1	A549E	-2.967
HORMACH01G00214000.1	K416M	-2.7
HORMACH01G00108500.1	E266V	-3.387
HORMACH01G00108500.1	S275L	-2.801
HORMACH01G00108600.1	P34S	-4.732
HORMACH01G00108600.1	E126A	-3.307
HORMACH01G00132700.1	R520W	-7.046
HORMACH01G00132800.1	P96R	-8.7
HORMACH01G00132800.1	R85H	-4.016
HORMACH01G00132800.1	S54F	-4.498
HORMACH01G00132800.1	R13W	-7.76
HORMACH01G00132800.1	R13G	-6.657
HORMACH01G00171800.1	A30V	-2.627
HORMACH01G00171800.1	P43S	-4.585
HORMACH01G00171800.1	A108T	-3.194
HORMACH01G00171800.1	F130L	-3.33
HORMACH01G00171800.1	T136S	-3.63
HORMACH01G00171800.1	N177K	-4.572
HORMACH01G00171800.1	T218R	-3.034
HORMACH01G00171800.1	T224M	-3.173
HORMACH01G00171800.1	Y231H	-4.848
HORMACH01G00171800.1	K275N	-3.557
HORMACH01G00171800.1	H324Q	-6.792
HORMACH01G00171800.1	F328L	-4.139
HORMACH01G00171800.1	S360T	-2.659
HORMACH01G00171800.1	D413Y	-7.474
HORMACH01G00171800.1	N417H	-4.786
HORMACH01G00171800.1	D432G	-3.58
HORMACH01G00171800.1	V499M	-2.852
HORMACH01G00171800.1	P507S	-7.629
HORMACH01G00171800.1	R551G	-2.967
HORMACH01G00171800.1	Q607K	-2.56
HORMACH01G00171800.1	Q607L	-5.72
HORMACH01G00171800.1	P617T	-5.156
HORMACH01G00171800.1	P617L	-6.721
HORMACH01G00171800.1	E620K	-3.358
HORMACH01G00228400.1	G791R	-2.721
HORMACH01G00228400.1	D551E	-3.778
HORMACH01G00228400.1	R534H	-2.944
HORMACH01G00228400.1	K497R	-2.987
HORMACH01G00228400.1	D470N	-2.707
HORMACH01G00228400.1	E308G	-3.847
HORMACH01G00228400.1	F260L	-4.619
HORMACH01G00194400.1	V679A	-3.605
HORMACH01G00194400.1	G380A	-5.092
HORMACH01G00194400.1	G380C	-7.679
HORMACH01G00194400.1	C202G	-6.078
HORMACH01G00194400.1	A105T	-2.911
HORMACH01G00132900.1	D236Y	-6.4
HORMACH01G00132900.1	P228L	-8.867
HORMACH01G00132900.1	E222G	-4.875
HORMACH01G00132900.1	C113S	-9.875
HORMACH01G00109400.1	R54S	-5.003
HORMACH01G00109400.1	R83H	-3.336
HORMACH01G00109400.1	V87A	-2.528
HORMACH01G00109400.1	D137G	-3.971
HORMACH01G00109400.1	G167A	-5.719
HORMACH01G00109400.1	S172L	-5.313
HORMACH01G00109400.1	G186A	-3.022
HORMACH01G00109400.1	D211A	-6.031
HORMACH01G00109400.1	K216M	-5.597
HORMACH01G00109400.1	Q227R	-3.683
HORMACH01G00109400.1	V407A	-3.687
HORMACH01G00109400.1	V472A	-3.319
HORMACH01G00109400.1	V473A	-2.558
HORMACH01G00109400.1	L523F	-3.195
HORMACH01G00109400.1	G534S	-5.457
HORMACH01G00109400.1	F568L	-3.199
HORMACH01G00109400.1	V574G	-6.099
HORMACH01G00228600.1	V207M	-2.735
HORMACH01G00133000.1	N91S	-3.826
HORMACH01G00214100.1	C440Y	-6.631
HORMACH01G00109600.1	Q75K	-3.5
HORMACH01G00109600.1	A78V	-2.517
HORMACH01G00109600.1	G79D	-6.417
HORMACH01G00109600.1	D139Y	-3.04
HORMACH01G00109600.1	R180S	-3.2
HORMACH01G00109600.1	F184L	-3.733
HORMACH01G00109600.1	R246G	-4.467
HORMACH01G00172200.1	F179L	-5.493
HORMACH01G00109700.1	L64F	-3.688
HORMACH01G00109700.1	V134L	-2.84
HORMACH01G00214400.1	D136V	-9
HORMACH01G00214400.1	Q102H	-5
HORMACH01G00214400.1	T94K	-4
HORMACH01G00214400.1	D38G	-7
HORMACH01G00214400.1	P22S	-8
HORMACH01G00214400.1	V4A	-4
HORMACH01G00148700.1	R131C	-7.169
HORMACH01G00148700.1	P330S	-6.726
HORMACH01G00148700.1	V335A	-3.761
HORMACH01G00229000.1	A873V	-3.444
HORMACH01G00229000.1	E837K	-2.766
HORMACH01G00229000.1	S650C	-2.533
HORMACH01G00229000.1	K609R	-2.794
HORMACH01G00229000.1	L444F	-3.175
HORMACH01G00229000.1	H399Q	-4.21
HORMACH01G00229000.1	T397R	-3.368
HORMACH01G00229000.1	Q146H	-4.045
HORMACH01G00109800.1	S317C	-3.617
HORMACH01G00133200.1	P899A	-7
HORMACH01G00133200.1	F907C	-8
HORMACH01G00133200.1	G934D	-4.794
HORMACH01G00133200.1	K991E	-2.85
HORMACH01G00133200.1	G1263A	-4.1
HORMACH01G00133200.1	D1296G	-4.533
HORMACH01G00133200.1	D1297E	-3.908
HORMACH01G00133200.1	F1305L	-3.25
HORMACH01G00194800.1	V202A	-3.584
HORMACH01G00194800.1	G224R	-5.932
HORMACH01G00194800.1	Q511L	-3.644
HORMACH01G00214500.1	A130P	-3.6
HORMACH01G00214500.1	T138A	-4.184
HORMACH01G00214500.1	V197L	-2.55
HORMACH01G00214500.1	L209S	-4.317
HORMACH01G00214500.1	R223H	-4.336
HORMACH01G00214500.1	A239T	-3.308
HORMACH01G00214500.1	A265T	-3.584
HORMACH01G00214500.1	M439I	-3.462
HORMACH01G00214500.1	D472N	-3.434
HORMACH01G00214500.1	D472H	-4.392
HORMACH01G00214500.1	R901L	-2.701
HORMACH01G00214500.1	R910S	-2.794
HORMACH01G00214500.1	R926G	-2.579
HORMACH01G00214500.1	G971R	-4.597
HORMACH01G00110100.1	G147D	-2.58
HORMACH01G00110100.1	N177D	-2.652
HORMACH01G00110100.1	Y221C	-7.756
HORMACH01G00110100.1	A228P	-3.689
HORMACH01G00110100.1	I236T	-3.063
HORMACH01G00110100.1	I238F	-3.933
HORMACH01G00110100.1	A240V	-3.356
HORMACH01G00110100.1	N258I	-3.119
HORMACH01G00110100.1	P309R	-8.067
HORMACH01G00110100.1	A310V	-3.522
HORMACH01G00110100.1	F314V	-5.844
HORMACH01G00110100.1	N315S	-4.756
HORMACH01G00229100.1	P609S	-6.121
HORMACH01G00229100.1	L894Q	-2.892
HORMACH01G00110200.1	R4Q	-4
HORMACH01G00110200.1	D7V	-9
HORMACH01G00110200.1	H9Y	-6
HORMACH01G00110200.1	H9R	-8
HORMACH01G00110200.1	A11P	-5
HORMACH01G00110200.1	L14V	-3
HORMACH01G00110200.1	A16V	-4
HORMACH01G00110200.1	T21R	-6
HORMACH01G00110200.1	A24T	-4
HORMACH01G00110200.1	L26Q	-6
HORMACH01G00110200.1	Y33H	-5
HORMACH01G00110200.1	G38A	-6
HORMACH01G00110200.1	A39T	-4
HORMACH01G00110200.1	S46T	-3
HORMACH01G00110200.1	S46A	-3
HORMACH01G00110200.1	R49H	-5
HORMACH01G00110200.1	K51M	-6
HORMACH01G00110200.1	T53A	-5
HORMACH01G00110200.1	R54G	-7
HORMACH01G00110200.1	R54C	-8
HORMACH01G00110200.1	R54H	-5
HORMACH01G00110200.1	S56A	-3
HORMACH01G00110200.1	N57S	-5
HORMACH01G00110200.1	L58V	-3
HORMACH01G00110200.1	L58S	-6
HORMACH01G00110200.1	V64G	-7
HORMACH01G00110200.1	E66K	-4
HORMACH01G00110200.1	V68A	-4
HORMACH01G00110200.1	R69H	-5
HORMACH01G00110200.1	C70G	-12
HORMACH01G00110200.1	L72P	-7
HORMACH01G00110200.1	L73V	-3
HORMACH01G00110200.1	L73P	-7
HORMACH01G00110200.1	R74H	-5
HORMACH01G00110200.1	T75M	-6
HORMACH01G00110200.1	A76S	-3
HORMACH01G00110200.1	P80L	-10
HORMACH01G00110200.1	T83A	-5
HORMACH01G00110200.1	C84R	-12
HORMACH01G00110200.1	V92G	-7
HORMACH01G00110200.1	P95L	-10
HORMACH01G00110200.1	G100V	-9
HORMACH01G00110200.1	P103T	-8
HORMACH01G00110200.1	P103L	-10
HORMACH01G00110200.1	P104H	-9
HORMACH01G00110200.1	A105T	-4
HORMACH01G00110200.1	A105V	-4
HORMACH01G00110200.1	A106S	-3
HORMACH01G00110200.1	M108L	-3
HORMACH01G00110200.1	P110L	-10
HORMACH01G00110200.1	V113A	-4
HORMACH01G00110200.1	Q114R	-4
HORMACH01G00110200.1	Q114H	-5
HORMACH01G00110200.1	L125Q	-6
HORMACH01G00110200.1	K129Q	-4
HORMACH01G00110200.1	S130G	-4
HORMACH01G00110200.1	R131S	-6
HORMACH01G00110200.1	P133A	-8
HORMACH01G00110200.1	P133L	-10
HORMACH01G00110200.1	P134S	-8
HORMACH01G00110200.1	P134H	-9
HORMACH01G00133400.1	W745G	-11.885
HORMACH01G00133400.1	A732G	-3.669
HORMACH01G00133400.1	Q635H	-2.967
HORMACH01G00133400.1	F574C	-3.956
HORMACH01G00133400.1	P524L	-3.665
HORMACH01G00133400.1	D518E	-3.83
HORMACH01G00133400.1	A482T	-3.697
HORMACH01G00133400.1	T461A	-3.814
HORMACH01G00133400.1	Q428H	-2.648
HORMACH01G00133400.1	G417D	-2.671
HORMACH01G00133400.1	R249G	-4.041
HORMACH01G00229400.1	P387Q	-6.387
HORMACH01G00214600.1	E725K	-2.944
HORMACH01G00214600.1	K722M	-2.878
HORMACH01G00214600.1	A703G	-3.47
HORMACH01G00214600.1	D674A	-4.925
HORMACH01G00214600.1	D674Y	-5.981
HORMACH01G00214600.1	E666G	-2.707
HORMACH01G00214600.1	N569S	-3.631
HORMACH01G00214600.1	R414L	-2.754
HORMACH01G00214600.1	Y401C	-8.008
HORMACH01G00214600.1	H260Y	-4.817
HORMACH01G00214600.1	A239T	-2.642
HORMACH01G00214600.1	P237S	-3.175
HORMACH01G00214600.1	D101G	-3.492
HORMACH01G00214600.1	E52G	-4.601
HORMACH01G00110300.1	D168G	-3.45
HORMACH01G00195100.1	M1T	-2.5
HORMACH01G00195100.1	R42H	-3.75
HORMACH01G00195100.1	A181V	-2.667
HORMACH01G00195100.1	P188T	-2.583
HORMACH01G00195100.1	P188A	-2.917
HORMACH01G00195100.1	A282V	-2.583
HORMACH01G00195100.1	K301R	-2.5
HORMACH01G00195100.1	A307G	-2.5
HORMACH01G00195100.1	V374A	-2.812
HORMACH01G00195200.1	M137R	-5.118
HORMACH01G00195200.1	S180P	-3.44
HORMACH01G00229500.1	S215G	-2.803
HORMACH01G00229500.1	E175G	-5.067
HORMACH01G00172400.1	D150G	-3.941
HORMACH01G00172400.1	P194A	-3.162
HORMACH01G00229600.1	A258P	-2.732
HORMACH01G00229600.1	L103W	-3.107
HORMACH01G00214800.1	R237H	-2.992
HORMACH01G00214800.1	S212P	-2.701
HORMACH01G00214800.1	S134L	-5.3
HORMACH01G00214800.1	P133S	-6.402
HORMACH01G00214800.1	G98R	-6.904
HORMACH01G00214800.1	T32I	-3.271
HORMACH01G00229900.1	F147L	-5.179
HORMACH01G00229900.1	F147L	-5.179
HORMACH01G00230000.1	H73R	-3.346
HORMACH01G00230000.1	G103A	-4.879
HORMACH01G00133500.1	L460F	-2.633
HORMACH01G00133500.1	E444V	-3.161
HORMACH01G00133500.1	C354G	-7.703
HORMACH01G00133500.1	R352S	-2.554
HORMACH01G00133500.1	R352W	-4.721
HORMACH01G00133500.1	C319S	-8.16
HORMACH01G00133500.1	A292V	-3.722
HORMACH01G00133500.1	D167E	-3.25
HORMACH01G00215000.1	R183C	-5.402
HORMACH01G00215000.1	P47A	-3.7
HORMACH01G00230100.1	R342C	-2.508
HORMACH01G00230100.1	S336I	-2.518
HORMACH01G00230100.1	S112C	-4.038
HORMACH01G00148800.1	T88M	-3.315
HORMACH01G00148800.1	N112I	-3.964
HORMACH01G00148800.1	P378Q	-2.854
HORMACH01G00149100.1	S150L	-3.021
HORMACH01G00215100.1	D318N	-2.995
HORMACH01G00215100.1	T381A	-4.074
HORMACH01G00133600.1	R462T	-4.004
HORMACH01G00133600.1	F337L	-3.864
HORMACH01G00133800.1	D135G	-6.598
HORMACH01G00133800.1	D106G	-2.819
HORMACH01G00172500.1	D151N	-3.244
HORMACH01G00172500.1	F91L	-3
HORMACH01G00215200.1	R137G	-2.751
HORMACH01G00215200.1	E306A	-4.615
HORMACH01G00149300.1	R201T	-2.65
HORMACH01G00149300.1	K227Q	-3.78
HORMACH01G00133900.1	R57C	-5.354
HORMACH01G00133900.1	P139R	-6.315
HORMACH01G00133900.1	P172L	-6.409
HORMACH01G00133900.1	C220R	-4.441
HORMACH01G00133900.1	C246S	-4.803
HORMACH01G00133900.1	I270S	-2.607
HORMACH01G00133900.1	P277T	-2.944
HORMACH01G00133900.1	R328L	-6.591
HORMACH01G00133900.1	G331C	-3.743
HORMACH01G00133900.1	K443E	-2.819
HORMACH01G00133900.1	K443M	-3.578
HORMACH01G00133900.1	A452S	-2.712
HORMACH01G00149400.1	P131Q	-8
HORMACH01G00149400.1	P122S	-5.567
HORMACH01G00149600.1	A344V	-3.703
HORMACH01G00149600.1	N319D	-4.13
HORMACH01G00149600.1	T260A	-4.226
HORMACH01G00195300.1	V483A	-3.378
HORMACH01G00195300.1	N231S	-4.561
HORMACH01G00195300.1	G136R	-6.007
HORMACH01G00195300.1	D111E	-2.567
HORMACH01G00173100.1	N126S	-4.122
HORMACH01G00173100.1	N128D	-4.732
HORMACH01G00173100.1	T132I	-4.084
HORMACH01G00173100.1	P162L	-7.644
HORMACH01G00173100.1	S214A	-2.572
HORMACH01G00173100.1	S367A	-2.722
HORMACH01G00173100.1	S514F	-5.78
HORMACH01G00173100.1	H568Y	-2.841
HORMACH01G00173100.1	L619Q	-5.703
HORMACH01G00173100.1	I828T	-3.738
HORMACH01G00111100.1	P136R	-2.992
HORMACH01G00111100.1	P154H	-3.133
HORMACH01G00111100.1	H672N	-2.789
HORMACH01G00111100.1	Q763L	-2.981
HORMACH01G00111100.1	P957S	-2.594
HORMACH01G00149700.1	G162R	-6.523
HORMACH01G00149700.1	G162A	-5.148
HORMACH01G00149700.1	K258E	-3.775
HORMACH01G00149700.1	N348D	-2.898
HORMACH01G00215400.1	E396A	-2.565
HORMACH01G00215400.1	K173Q	-3.073
HORMACH01G00111200.1	C50R	-10.311
HORMACH01G00134200.1	F435L	-3.058
HORMACH01G00134200.1	A245G	-3.136
HORMACH01G00195700.1	I66T	-3.355
HORMACH01G00149800.1	P74Q	-3.473
HORMACH01G00149800.1	K221M	-3.042
HORMACH01G00260200.1	M114V	-3.755
HORMACH01G00242100.1	G466D	-2.91
HORMACH01G00242100.1	D465N	-3.585
HORMACH01G00242100.1	T334I	-5.749
HORMACH01G00173800.1	R501C	-6.2
HORMACH01G00173800.1	E626G	-3.174
HORMACH01G00260300.1	E240A	-3.761
HORMACH01G00149900.1	S130G	-2.551
HORMACH01G00112300.1	A147G	-2.667
HORMACH01G00112300.1	F202L	-5.744
HORMACH01G00174000.1	G57S	-5.01
HORMACH01G00195900.1	N182K	-3.983
HORMACH01G00195900.1	G235W	-7.589
HORMACH01G00195900.1	S355G	-3.397
HORMACH01G00195900.1	D363N	-4.259
HORMACH01G00195900.1	D363G	-6.419
HORMACH01G00195900.1	T372N	-4.78
HORMACH01G00195900.1	G406V	-4.099
HORMACH01G00195900.1	S546T	-2.63
HORMACH01G00195900.1	S710G	-3.759
HORMACH01G00195900.1	S710T	-2.528
HORMACH01G00195900.1	A727S	-2.842
HORMACH01G00134400.1	Y139F	-3.538
HORMACH01G00134400.1	A211V	-3.927
HORMACH01G00134400.1	R313S	-2.972
HORMACH01G00134400.1	R313P	-3.854
HORMACH01G00134400.1	D314G	-3.029
HORMACH01G00134400.1	R315L	-3.968
HORMACH01G00134400.1	R346G	-2.768
HORMACH01G00134400.1	R421W	-2.766
HORMACH01G00242400.1	D74A	-3.102
HORMACH01G00242400.1	P307H	-6.256
HORMACH01G00242400.1	A640P	-3.443
HORMACH01G00242400.1	L747F	-3.807
HORMACH01G00112400.1	F543S	-6.81
HORMACH01G00112400.1	S534F	-2.835
HORMACH01G00112400.1	T487A	-3.221
HORMACH01G00134500.1	N116T	-3.034
HORMACH01G00134500.1	R120L	-3.164
HORMACH01G00134500.1	D125E	-3.158
HORMACH01G00134500.1	S155F	-4.103
HORMACH01G00134500.1	R171G	-5.988
HORMACH01G00134500.1	R179H	-3.172
HORMACH01G00134500.1	H215R	-4.868
HORMACH01G00134500.1	T390S	-3.137
HORMACH01G00134500.1	F402L	-5.811
HORMACH01G00134500.1	D425N	-3.099
HORMACH01G00196000.1	N175I	-4.928
[truncated: 75,856 more rows]

## Sheet: Supplemental Dataset 3
Supplemental Dataset 3. The list of the accession numbers/gene IDs used in this study.
Accession number/Gene ID	ID in new version	Gene/Gene Family
HORMACH03G01546500.1	--	Dwarf 10
HORMACH04G01978500.1	--	Dwarf 14
HORMACH04G02122100.1	--	Dwarf 14
HORMACH02G01021300.1	--	Dwarf 17
HORMACH07G03474300.1	--	Dwarf 3
HORMACH05G02594400.1	--	IPA1
HORMACH07G03626400.1	--	IPA1
HORMACH07G03809500.1	--	MOC1
HORMACH03G01600500.1	--	LAX1
HORMACH02G00873700.1	--	LAX2
HORMACH04G01843000.1	--	TB1/FC1
HORMACH04G01943400.1	--	D53
HORMACH05G02463600.1	--	D53
HORMACH04G01843600.1	--	SLN1
HORMACH03G01528600.1	--	BRI1
HORMACH02G01124600.1	--	AP2 (Zeo)
HORVU3Hr1G071170.1	HORVU.MOREX.r3.3HG0288380.1	Dwarf 10
HORVU4Hr1G070070.1	HORVU.MOREX.r3.4HG0398570.1	Dwarf 14
HORVU0Hr1G006450.2	--	Dwarf 17
HORVU2Hr1G097770.1	HORVU.MOREX.r3.2HG0189730.1	Dwarf 17
HORVU7Hr1G120890.1	--	Dwarf 17
HORVU.MOREX.r2.7HG0541630.1	HORVU.MOREX.r3.7HG0652790.1	Dwarf 3
HORVU7Hr1G023700.1	HORVU.MOREX.r3.7HG0652790.1	Dwarf 3
HORVU5Hr1G073440.7	--	IPA1
HORVU7Hr1G091000.1	HORVU.MOREX.r3.7HG0720900.1	MOC1
HORVU3Hr1G087710.1	HORVU.MOREX.r3.1HG0080250.1	LAX1
HORVU4Hr1G007040.1	HORVU.MOREX.r3.4HG0336720.1	TB1/FC1
TraesCS2A01G074900.1	TraesCS2A03G0145900.1	Dwarf 10
TraesCS3A01G074100.1	TraesCS3A03G0163100.1	Dwarf 10
TraesCS3A01G074200.1	TraesCS3A03G0163200.1	Dwarf 10
TraesCS3A01G274300.1	TraesCS3A03G0694300.1	Dwarf 10
TraesCS4A01G046700.1	TraesCS4A03G0090700.1	Dwarf 14
TraesCS4A01G159200.1	TraesCS4A03G0404300.1	Dwarf 14
TraesCS2A01G414600.1	TraesCS2A03G0993600.1	Dwarf 17
TraesCS7A01G418900.1	TraesCS7A03G1015100.1	Dwarf 27
TraesCS7A01G110500.1	TraesCS7A03G0262100.1	Dwarf 3
TraesCS5A01G265900.2	TraesCS5A03G0658100.1	IPA1
TraesCS7A01G246500.1	TraesCS7A03G0567100.1	IPA1
TraesCS7A01G382800.1	TraesCS7A03G0927500.1	MOC1
TraesCS3A01G350600.1	TraesCS3A03G0836000.1	LAX1
TraesCS2A01G286900.1	TraesCS2A03G0717000.1	LAX2
TraesCS4A01G271300.1	TraesCS4A03G0702300.1	TB1/FC1
TraesCS3B01G088400.1	TraesCS3B03G0203800.1	Dwarf 10
TraesCS3B01G308000.1	TraesCS3B03G0790600.1	Dwarf 10
TraesCS4B01G151300.1	TraesCS4B03G0377100.1	Dwarf 14
TraesCS4B01G258200.1	TraesCS4B03G0690300.1	Dwarf 14
TraesCS2B01G433800.1	TraesCS2B03G1103600.1	Dwarf 17
TraesCS7B01G319100.1	TraesCS7B03G0855500.1	Dwarf 27
TraesCS7B01G008400.1	TraesCS7B03G0019600.1	Dwarf 3
TraesCS5B01G265600.2	TraesCS5B03G0692900.1	IPA1
TraesCS7B01G144900.1	TraesCS7B03G0393600.1	IPA1
TraesCS7B01G285500.1	TraesCS7B03G0775400.1	MOC1
TraesCS2B01G303900.1	TraesCS2B03G0795200.1	LAX2
TraesCS4B01G042700.1	TraesCS4B03G0092100.1	TB1/FC1
TraesCS3D01G273500.1	TraesCS3D03G0631400.1	Dwarf 10
TraesCS4D01G167400.1	TraesCS4D03G0414500.1	Dwarf 14
TraesCS4D01G258000.2	TraesCS4D03G0618500.1	Dwarf 14
TraesCS2D01G411900.1	TraesCS2D03G0930600.1	Dwarf 17
TraesCS7D01G411500.1	TraesCS7D03G0971000.1	Dwarf 27
TraesCS7D01G106000.1	TraesCS7D03G0240500.1	Dwarf 3
TraesCS5D01G273900.2	TraesCS5D03G0627900.1	IPA1
TraesCS7D01G245200.2	TraesCS7D03G0548900.1	IPA1
TraesCS7D01G379200.1	TraesCS7D03G0891300.1	MOC1
TraesCS3D01G344600.1	TraesCS3D03G0767700.1	LAX1
TraesCS2D01G285500.1	TraesCS2D03G0662700.1	LAX2
TraesCS4D01G040100.1	TraesCS4D03G0066700.1	TB1/FC1
HORMACH06G03238900.1	--	GS1;1
HORMACH02G01107100.1	--	GS1;1
HORMACH04G02102900.1	--	GS1;2
HORMACH04G01847800.1	--	GS1;3
HORMACH02G00819400.1	--	GS2/GL2
HORMACH02G01001200.1	--	GS2/GL2
HORMACH02G01042600.1	--	GS2/GL2
HORMACH04G01821000.1	--	GS2/GL2
HORMACH06G03206200.1	--	GS2/GL2
HORMACH06G03280700.1	--	GS2/GL2
HORMACH07G03536900.1	--	GS2/GL2
HORMACH07G03390400.1	--	GS3
HORMACH03G01393000.1	--	GS5
HORMACH06G03162700.1	--	GS5
HORMACH07G03421800.1	--	GS6
HORMACH06G03110700.1	--	GW2
HORMACH07G03690800.1	--	GW2
HORMACH01G00146600.1	--	GW5
HORMACH02G01004300.1	--	GW5
HORMACH03G01315200.1	--	GW5
HORMACH06G03053800.1	--	GW6a
HORMACH07G03938100.1	--	GW6a
HORMACH02G00735600.1	--	GW7/GL7
HORMACH05G02615400.1	--	GW8
HORMACH07G03648300.1	--	GW8
HORMACH01G00090400.1	--	TGW3
HORMACH01G00148800.1	--	TGW3
HORMACH01G00223400.1	--	TGW3
HORMACH03G01346400.1	--	TGW3
HORMACH03G01397300.1	--	TGW3
HORMACH05G02799300.1	--	TGW3
HORMACH05G02840900.1	--	TGW3
HORMACH05G02857300.1	--	TGW3
HORMACH02G00618300.1	--	TGW6
HORMACH02G00846900.1	--	TGW6
HORMACH03G01515100.1	--	TGW6
HORMACH03G01566600.1	--	TGW6
HORMACH03G01640000.1	--	TGW6
HORMACH05G02515400.1	--	TGW6
HORMACH05G02624800.1	--	TGW6
HORMACH05G02701000.1	--	TGW6
HORMACH05G02714300.1	--	TGW6
HORMACH07G03503100.1	--	TGW6
HORMACH07G03504500.1	--	TGW6
HORMACH07G03504700.1	--	TGW6
HORMACH07G03505100.1	--	TGW6
HORVU4Hr1G066860.5	--	GS1;2
HORVU4Hr1G007610.1	HORVU.MOREX.r3.4HG0337240.1	GS1;3
HORVU0Hr1G016590.2	--	GS2/GL2
HORVU0Hr1G016610.1	HORVU.MOREX.r3.2HG0193490.1	GS2/GL2
HORVU2Hr1G094460.2	--	GS2/GL2
HORVU2Hr1G094470.2	--	GS2/GL2
HORVU2Hr1G101770.7	--	GS2/GL2
HORVU4Hr1G003440.12	--	GS2/GL2
HORVU6Hr1G068370.1	HORVU.MOREX.r3.6HG0606810.1	GS2/GL2
HORVU6Hr1G081210.1	HORVU.MOREX.r3.6HG0620090.1	GS2/GL2
HORVU7Hr1G034610.4	--	GS2/GL2
HORVU7Hr1G001910.1	HORVU.MOREX.r3.5HG0480200.1	GS3
HORVU2Hr1G095100.1	HORVU.MOREX.r3.2HG0183080.1	GS5
HORVU3Hr1G033550.19	--	GS5
HORVU6Hr1G059550.2	--	GS5
HORVU7Hr1G010620.1	HORVU.MOREX.r3.7HG0642830.1	GS6
HORVU6Hr1G044080.1	HORVU.MOREX.r3.6HG0583520.1	GW2
HORVU1Hr1G028250.6	--	GW5
HORVU3Hr1G019630.3	--	GW5
HORVU6Hr1G029060.3	--	GW6a
HORVU7Hr1G113480.3	--	GW6a
HORVU2Hr1G032710.3	--	GW7/GL7
HORVU0Hr1G039170.6	--	GW8
HORVU5Hr1G076380.9	--	GW8
HORVU1Hr1G016490.9	--	TGW3
HORVU1Hr1G048580.3	--	TGW3
HORVU2Hr1G051860.1	HORVU.MOREX.r3.3HG0243150.1	TGW3
HORVU3Hr1G026020.5	--	TGW3
HORVU3Hr1G034440.2	--	TGW3
HORVU4Hr1G079520.3	--	TGW3
HORVU5Hr1G117030.1	HORVU.MOREX.r3.5HG0529500.1	TGW3
HORVU6Hr1G008360.1	HORVU.MOREX.r3.6HG0545240.1	TGW3
HORVU6Hr1G046490.1	HORVU.MOREX.r3.3HG0243150.1	TGW3
HORVU2Hr1G012970.2	--	TGW6
HORVU2Hr1G013460.2	--	TGW6
HORVU2Hr1G064060.1	HORVU.MOREX.r3.2HG0157140.1	TGW6
HORVU3Hr1G074780.3	--	TGW6
HORVU3Hr1G109810.2	--	TGW6
HORVU5Hr1G058940.2	--	TGW6
HORVU5Hr1G078340.1	HORVU.MOREX.r3.5HG0495620.1	TGW6
HORVU5Hr1G091230.1	HORVU.MOREX.r3.5HG0506780.1	TGW6
HORVU5Hr1G093840.1	HORVU.MOREX.r3.5HG0509240.1	TGW6
HORVU5Hr1G114800.2	--	TGW6
HORVU6Hr1G026020.1	HORVU.MOREX.r3.6HG0565410.1	TGW6
HORVU7Hr1G028580.1	HORVU.MOREX.r3.7HG0657320.1	TGW6
TraesCS6A01G298100.2	TraesCS6A03G0782800.1	GS1;1
TraesCS2A01G500400.1	TraesCS2A03G1166300.1	GS1;1
TraesCS4A01G063800.1	TraesCS4A03G0126900.1	GS1;2
TraesCS4A01G266900.1	TraesCS4A03G0694200.1	GS1;3
TraesCS2A01G398300.2	TraesCS2A03G0958300.1	GS2/GL2
TraesCS2A01G435100.1	TraesCS2A03G1034800.1	GS2/GL2
TraesCS4A01G291500.1	TraesCS4A03G0742300.1	GS2/GL2
TraesCS6A01G257600.1	TraesCS6A03G0693900.1	GS2/GL2
TraesCS6A01G269600.1	TraesCS6A03G0721200.1	GS2/GL2
TraesCS6A01G335900.1	TraesCS6A03G0865700.1	GS2/GL2
TraesCS7A01G165600.1	TraesCS7A03G0392500.1	GS2/GL2
TraesCS5A01G239700.1	TraesCS5A03G0605200.1	GS5
TraesCS5A01G244200.1	TraesCS5A03G0612400.1	GS5
TraesCS6A01G220200.1	TraesCS6A03G0604400.1	GS5
TraesCS4A01G430600.1	TraesCS4A03G1072300.1	GS6
TraesCS7A01G059000.1	TraesCS7A03G0132300.1	GS6
TraesCS6A01G189300.1	TraesCS6A03G0480200.1	GW2
TraesCS1A01G122900.1	TraesCS1A03G0304400.1	GW5
TraesCS3A01G108100.1	TraesCS3A03G0236400.1	GW5
TraesCS6A01G147600.1	TraesCS6A03G0352000.1	GW6a
TraesCS7A01G506400.1	TraesCS7A03G1228100.1	GW6a
TraesCS2A01G176000.1	TraesCS2A03G0367000.1	GW7/GL7
TraesCS5A01G286700.2	TraesCS5A03G0702400.1	GW8
TraesCS7A01G260500.1	TraesCS7A03G0602700.1	GW8
TraesCS1A01G077200.1	TraesCS1A03G0188200.1	TGW3
TraesCS1A01G125000.1	TraesCS1A03G0310500.1	TGW3
TraesCS1A01G189000.1	TraesCS1A03G0507300.1	TGW3
TraesCS1A01G407700.5	TraesCS1A03G0998400.1	TGW3
TraesCS3A01G136500.1	TraesCS3A03G0312800.1	TGW3
TraesCS3A01G164200.1	TraesCS3A03G0385200.1	TGW3
TraesCS4A01G345500.1	TraesCS4A03G0858300.1	TGW3
TraesCS4A01G361100.1	TraesCS4A03G0892100.1	TGW3
TraesCS1A01G026500.1	TraesCS1A03G0061200.1	TGW6
TraesCS2A01G078000.1	TraesCS2A03G0152700.1	TGW6
TraesCS2A01G260200.1	TraesCS2A03G0640600.1	TGW6
TraesCS3A01G256600.1	TraesCS3A03G0656900.1	TGW6
TraesCS3A01G298200.1	TraesCS3A03G0752400.1	TGW6
TraesCS3A01G496700.1	TraesCS3A03G1166000.1	TGW6
TraesCS3A01G496900.1	TraesCS3A03G1165400.1	TGW6
TraesCS5A01G188200.1	TraesCS5A03G0512800.1	TGW6
TraesCS7A01G138300.1	TraesCS7A03G0325500.1	TGW6
TraesCS7A01G138700.1	TraesCS7A03G0326000.1	TGW6
TraesCS7A01G138800.1	TraesCS7A03G0326400.1	TGW6
TraesCS2B01G528300.1	TraesCS2A03G1166300.1	GS1;1
TraesCS6B01G327500.1	TraesCS6D03G0662100LC.1	GS1;1
TraesCS4B01G240900.1	TraesCS4B03G0655900.1	GS1;2
TraesCS4B01G047400.1	TraesCS4B03G0101500.1	GS1;3
TraesCS2B01G256600.2	TraesCS2B03G0630300.1	GS2/GL2
TraesCS2B01G416300.1	TraesCS2B03G1060600.1	GS2/GL2
TraesCS2B01G458400.1	TraesCS2B03G1161900.1	GS2/GL2
TraesCS6B01G267500.1	TraesCS6B03G0781400.1	GS2/GL2
TraesCS6B01G296900.1	TraesCS6B03G0854800.1	GS2/GL2
TraesCS6B01G366700.1	TraesCS6B03G1037600.1	GS2/GL2
TraesCS7B01G070200.1	TraesCS7B03G0191000.1	GS2/GL2
TraesCS1B01G216400.1	TraesCS1B03G0628600.1	GS5
TraesCS6B01G261700.1	TraesCS6B03G0767700.1	GS5
TraesCS6B01G215300.1	TraesCS6B03G0578500.1	GW2
TraesCS1B01G142100.1	TraesCS1B03G0389100.1	GW5
TraesCS2B01G418900.1	TraesCS2B03G1068000.1	GW5
TraesCS3B01G127100.1	TraesCS3B03G0302400.1	GW5
TraesCS5B01G160400.1	TraesCS5B03G0435900.1	GW5
TraesCS6B01G175900.1	TraesCS6B03G0448100.1	GW6a
TraesCS7B01G413900.1	TraesCS7B03G1114800.1	GW6a
TraesCS2B01G202300.1	TraesCS2B03G0488200.1	GW7/GL7
TraesCS5B01G286000.1	TraesCS5B03G0739600.1	GW8
TraesCS7B01G158500.1	TraesCS7B03G0430500.1	GW8
TraesCS1B01G095200.2	TraesCS1B03G0255400.1	TGW3
TraesCS1B01G142300.1	TraesCS1B03G0389300.1	TGW3
TraesCS1B01G196700.3	TraesCS1B03G0578200.1	TGW3
TraesCS3B01G201800.2	TraesCS3B03G0492900.1	TGW3
TraesCS5B01G511800.1	TraesCS5B03G1240600.1	TGW3
TraesCS5B01G529300.1	TraesCS5B03G1284500.1	TGW3
TraesCS2B01G092900.1	TraesCS2B03G0213600.1	TGW6
TraesCS2B01G093000.1	TraesCS2B03G0213700.1	TGW6
TraesCS2B01G281700.1	TraesCS2B03G0729900.1	TGW6
TraesCS3B01G289800.1	TraesCS3B03G0746400.1	TGW6
TraesCS3B01G338500.1	TraesCS3B03G0859900.1	TGW6
TraesCS3B01G558800.1	TraesCS3B03G1394800.1	TGW6
TraesCS3B01G559000.1	TraesCS3B03G1394400.1	TGW6
TraesCS3B01G559100.1	TraesCS3B03G1394300.1	TGW6
TraesCS5B01G195300.1	TraesCS5B03G0519800.1	TGW6
TraesCS5B01G330900.1	TraesCS5B03G0832600.1	TGW6
TraesCS5B01G382800.1	TraesCS5B03G0958600.1	TGW6
TraesCS5B01G383000.1	TraesCS5B03G0958800.1	TGW6
TraesCS7B01G040400.1	TraesCS7B03G0107900.1	TGW6
TraesCS7B01G040900.1	TraesCS7B03G0108500.1	TGW6
TraesCS2D01G500600.1	TraesCS2D03G1115800.1	GS1;1
TraesCS4D01G240700.1	TraesCS4D03G0580300.1	GS1;2
TraesCS4D01G047400.1	TraesCS4D03G0084000.1	GS1;3
TraesCS2D01G246600.1	TraesCS2D03G0561800.1	GS2/GL2
TraesCS2D01G395900.1	TraesCS2D03G0900600.1	GS2/GL2
TraesCS2D01G435200.1	TraesCS2D03G0978500.1	GS2/GL2
TraesCS4D01G020300.1	TraesCS4D03G0032000.1	GS2/GL2
TraesCS6D01G238900.1	TraesCS6D03G0582800.1	GS2/GL2
TraesCS6D01G245300.1	TraesCS6D03G0604500.1	GS2/GL2
TraesCS6D01G315700.1	TraesCS6D03G0734100.1	GS2/GL2
TraesCS7D01G166400.1	TraesCS7D03G0377100.1	GS2/GL2
TraesCS3D01G172900.1	TraesCS3D03G0377600.1	GS5
TraesCS6D01G215000.1	TraesCS6D03G0531700.1	GS5
TraesCS7D01G053600.1	TraesCS7D03G0118200.1	GS6
TraesCS6D01G176900.1	TraesCS6D03G0404800.1	GW2
TraesCS1D01G123800.1	TraesCS1D03G0294300.1	GW5
TraesCS2D01G398300.1	TraesCS2D03G0905200.1	GW5
TraesCS3D01G109900.1	TraesCS3D03G0227000.1	GW5
TraesCS6D01G136900.1	TraesCS6D03G0306300.1	GW6a
TraesCS7D01G494500.1	TraesCS7D03G1168900.1	GW6a
TraesCS2D01G183400.1	TraesCS2D03G0384600.1	GW7/GL7
TraesCS5D01G294400.1	TraesCS5D03G0669100.1	GW8
TraesCS7D01G261500.1	TraesCS7D03G0590200.1	GW8
TraesCS1D01G079300.1	TraesCS1D03G0182800.1	TGW3
TraesCS1D01G129000.2	TraesCS1D03G0308200.1	TGW3
TraesCS1D01G187400.1	TraesCS1D03G0479700.1	TGW3
TraesCS3D01G137200.1	TraesCS3D03G0288900.1	TGW3
TraesCS3D01G177600.2	TraesCS3D03G0386700.1	TGW3
TraesCS5D01G512300.2	TraesCS5D03G1118200.1	TGW3
TraesCS5D01G528400.1	TraesCS5D03G1152600.1	TGW3
TraesCS2D01G076000.1	TraesCS2D03G0148700.1	TGW6
TraesCS2D01G076200.1	TraesCS2D03G0149000.1	TGW6
TraesCS2D01G076300.1	TraesCS2D03G0149300.1	TGW6
TraesCS2D01G076400.1	TraesCSU03G0275300.1	TGW6
TraesCS3D01G256900.1	TraesCS3D03G0600300.1	TGW6
TraesCS3D01G303900.1	TraesCS3D03G0693100.1	TGW6
TraesCS3D01G503900.1	TraesCS3D03G1111800.1	TGW6
TraesCS3D01G504000.1	TraesCS3D03G1111900.1	TGW6
TraesCS7D01G075900.1	TraesCS7D03G0173900.1	TGW6
TraesCS7D01G076000.1	TraesCS7D03G0174200.1	TGW6
TraesCS7D01G076500.1	TraesCS7D03G0174900.1	TGW6
TraesCS7D01G076600.1	TraesCS7D03G0175000.1	TGW6
TraesCS7D01G139900.1	TraesCS7D03G0313800.1	TGW6
TraesCS7D01G140000.1	TraesCS7D03G0313900.1	TGW6
TraesCS7D01G140500.1	TraesCS7D03G0314700.1	TGW6
TraesCS7D01G140600.1	TraesCS7D03G0314900.1	TGW6
HORMACH03G01308800.1	--	BTR1
HORMACH03G01308400.1	--	BTR1-like
HORMACH03G01308700.1	--	BTR2
HORMACH03G01308500.1	--	BTR2-like
HORMACH03G01308600.1	--	BTR2-like
HORMACH01G00065500.1	--	Q
HORMACH05G02815000.1	--	Q
HORMACH06G03029300.1	--	SHAT1
HORMACH03G01615000.1	--	qSH1
HORMACH01G00215300.1	--	Sh1/SH3
HORMACH05G02302100.1	--	Sh1/SH3
HORMACH05G02705400.1	--	Sh1/SH3
HORMACH02G01142200.1	--	sh4/SHA1
HORMACH01G00345600.1	--	SH5
HORMACH01G00419100.1	--	SHAT1
HORMACH02G01114200.1	--	SHAT1
HORMACH02G01124600.1	--	Q
HORMACH05G02448900.1	--	SHAT1
HORMACH05G02541500.1	--	SHAT1
HORMACH07G03461900.1	--	SHAT1
HORMACH07G03919800.1	--	SHAT1
HORMACH07G03929300.1	--	Q
HORMACH05G02868300.1	--	sh-h/CPL1
AKV61769.1	--	BTR1
AKV61771.1	--	BTR1-like
AKV61768.1	--	BTR2
AKV61767.1	--	BTR2-like
AKV61770.1	--	BTR2-like
HORVU1Hr1G011800.24	--	Q
HORVU5Hr1G112440.1	HORVU.MOREX.r3.5HG0525620.1	Q
HORVU3Hr1G085720.3	--	qSH1
HORVU1Hr1G046740.5	--	Sh1/SH3
HORVU5Hr1G007270.2	--	Sh1/SH3
HORVU5Hr1G092430.2	--	Sh1/SH3
HORVU1Hr1G072850.1	HORVU.MOREX.r3.1HG0073900.1	SH5
HORVU1Hr1G080350.3	--	SHAT1
HORVU2Hr1G113880.23	--	Q
HORVU5Hr1G045290.10	--	SHAT1
HORVU7Hr1G111060.4	--	SHAT1
HORVU5Hr1G121310.3	--	sh-h/CPL1
TraesCS3A01G101100.1	TraesCS3A03G0221400.1	BTR1-like
TraesCS3A01G101200.1	TraesCS3A03G0221600.1	BTR1
TraesCS3A01G101300.1	TraesCS3A03G0221800.1	BTR2
TraesCS3A01G363900.1	TraesCS3A03G0865200.1	qSH1
TraesCS1A01G176300.1	TraesCS1A03G0474700.1	Sh1/SH3
TraesCS5A01G025900.1	TraesCS5A03G0062900.1	Sh1/SH3
TraesCS5A01G371500.2	TraesCS5A03G0893000.1	Sh1/SH3
TraesCS2A01G549300.1	TraesCS2A03G1266100.1	sh4/SHA1
TraesCS1A01G281100.1	TraesCS1A03G0709700.1	SH5
TraesCS1A01G357800.1	TraesCS1A03G0874500.1	SHAT1
TraesCS2A01G514200.1	TraesCS2A03G1196100.1	Q
TraesCS4A01G123800.1	TraesCS4A03G0257300.1	SHAT1
TraesCS4A01G395400.1	TraesCS4A03G0983200.1	SHAT1
TraesCS5A01G141700.1	TraesCS5A03G0394700.1	SHAT1
TraesCS5A01G221600.1	TraesCS5A03G0569400.1	SHAT1
TraesCS7A01G095100.1	TraesCS7A03G0224100.1	SHAT1
TraesCS7B01G440400.1	TraesCS7B03G1190600.1	Q
TraesCS2A01G505600.1	TraesCS2A03G1176800.1	SHAT1
TraesCS4A01G339300.1	TraesCS4A03G0833500.1	sh-h/CPL1
TraesCS3B01G118900.1	TraesCS3B03G0274100.1	BTR1
TraesCS3B01G118600.1	TraesCS3B03G0271000.1	BTR2-like
TraesCS3B01G118700.1	TraesCS3B03G0272700.1	BTR2-like
TraesCS3B01G118800.1	TraesCS3B03G0272900.1	BTR2
TraesCS1B01G076300.1	TraesCS1B03G0192900.1	Q
TraesCS5B01G486900.1	TraesCS5B03G1184600.1	Q
TraesCS3B01G396100.1	TraesCS3B03G0988200.1	qSH1
TraesCS1B01G203800.1	TraesCS1B03G0594600.1	Sh1/SH3
TraesCS5B01G025100.1	TraesCS5B03G0058600.1	Sh1/SH3
TraesCS5B01G373600.2	TraesCS5B03G0939600.1	Sh1/SH3
TraesCS2B01G579700.1	TraesCS2B03G1447000.1	sh4/SHA1
TraesCS1B01G290200.1	TraesCS1B03G0811300.1	SH5
TraesCS2B01G534000.1	TraesCS2B03G1339000.1	SHAT1
TraesCS2B01G542400.2	TraesCS2B03G1363800.1	Q
TraesCS3B01G368400.1	TraesCS3B03G0928400.1	SHAT1
TraesCS4B01G180600.1	TraesCS4B03G0507400.1	SHAT1
TraesCS5B01G220400.2	TraesCS5B03G0580500.1	SHAT1
TraesCS7B01G401400.1	TraesCS7B03G1079800.1	SHAT1
TraesCS5B01G548900.1	TraesCS5B03G1308800.1	sh-h/CPL1
TraesCS3D01G102900.1	TraesCS3D03G0210700.1	BTR1-like
TraesCS3D01G103200.1	TraesCS3D03G0212000.1	BTR1
TraesCS3D01G103400.1	TraesCS3D03G0213000.1	BTR2
TraesCS1D01G059200.1	TraesCS1D03G0129100.1	Q
TraesCS5D01G486600.2	TraesCS5D03G1069300.1	Q
TraesCS3D01G357400.1	TraesCS3D03G0793500.1	qSH1
TraesCS1D01G162600.1	TraesCS1D03G0420000.1	Sh1/SH3
TraesCS5D01G033700.2	TraesCS5D03G0084700.1	Sh1/SH3
TraesCS5D01G380900.1	TraesCS5D03G0855400.1	Sh1/SH3
TraesCS2D01G549900.1	TraesCS2D03G1220900.1	sh4/SHA1
TraesCS1D01G280300.1	TraesCS1D03G0674300.1	SH5
TraesCS1D01G362500.1	TraesCS1D03G0849700.1	SHAT1
TraesCS2D01G506500.1	TraesCS2D03G1129300.1	SHAT1
TraesCS2D01G515800.1	TraesCS2D03G1150300.1	Q
TraesCS4D01G182100.1	TraesCS4D03G0453400.1	SHAT1
TraesCS5D01G150500.1	TraesCS5D03G0373500.1	SHAT1
TraesCS5D01G229400.1	TraesCS5D03G0535200.1	SHAT1
TraesCS7D01G091100.1	TraesCS7D03G0207700.1	SHAT1
TraesCS7D01G483200.1	TraesCS7D03G1142800.1	SHAT1
TraesCS7D01G512600.1	TraesCS7D03G1210400.1	Q
TraesCS5D01G535800.1	TraesCS5D03G1169100.1	sh-h/CPL1
HORMACH03G01482100.1	--	AKT1
HORMACH01G00318000.1	--	AKT2
HORMACH01G00142400.1	--	CHX15
HORMACH01G00328500.1	--	CHX15
HORMACH01G00358200.1	--	CHX15
HORMACH02G01133500.1	--	CHX15
HORMACH04G02213100.1	--	CHX15
HORMACH05G02354100.1	--	CHX15
HORMACH05G02458900.1	--	CHX15
HORMACH06G03254200.1	--	CHX15
HORMACH05G02309100.1	--	CHX19
HORMACH05G02309500.1	--	CHX19
HORMACH05G02831000.1	--	CHX19
HORMACH05G02671300.1	--	CHX2
HORMACH01G00287600.1	--	CHX20
HORMACH05G02309400.1	--	CHX20
HORMACH05G02277000.1	--	CHX28
HORMACH05G02295600.1	--	CHX28
HORMACH06G03108300.1	--	CNGC1
HORMACH07G03747300.1	--	CNGC1
HORMACH04G01914200.1	--	CNGC14
HORMACH06G03138100.1	--	CNGC15b
HORMACH06G03159900.1	--	CNGC15b
HORMACH05G02692000.1	--	CNGC17
HORMACH06G03296300.1	--	CNGC17
HORMACH07G03522000.1	--	CNGC17
HORMACH05G02731600.1	--	CNGC2
HORMACH01G00381200.1	--	CNGC4
HORMACH03G01578700.1	--	CNGC4
HORMACH02G01130500.1	--	CNGC6
HORMACH05G02709400.1	--	CNGC6
HORMACH01G00100300.1	--	CNGC7
HORMACH05G02547900.1	--	CNGC7
HORMACH05G02537400.1	--	GLR2.8
HORMACH05G02537500.1	--	GLR2.8
HORMACH05G02537600.1	--	GLR2.8
HORMACH05G02537900.1	--	GLR2.8
HORMACH05G02539100.1	--	GLR2.8
HORMACH05G02539300.1	--	GLR2.8
HORMACH05G02539400.1	--	GLR2.8
HORMACH07G03523400.1	--	GLR2.8
HORMACH07G03523500.1	--	GLR2.8
HORMACH07G03760000.1	--	GLR2.8
HORMACH02G01066000.1	--	GLR2.9
HORMACH05G02536700.1	--	GLR2.9
HORMACH05G02536800.1	--	GLR2.9
HORMACH05G02537200.1	--	GLR2.9
HORMACH06G03295200.1	--	GLR2.9
HORMACH06G03295700.1	--	GLR2.9
HORMACH07G03522300.1	--	GLR2.9
HORMACH07G03522600.1	--	GLR2.9
HORMACH06G02939200.1	--	GLR3.1
HORMACH06G02939300.1	--	GLR3.1
HORMACH06G02939400.1	--	GLR3.1
HORMACH01G00461500.1	--	GLR3.4
HORMACH02G00792100.1	--	GLR3.4
HORMACH02G00848800.1	--	GLR3.4
HORMACH07G03876400.1	--	GLR3.4
HORMACH02G00877000.1	--	HAK1
HORMACH02G00877200.1	--	HAK1
HORMACH04G02181500.1	--	HAK1
HORMACH07G03821800.1	--	HAK10
HORMACH01G00056600.1	--	HAK12
HORMACH04G02077000.1	--	HAK12
HORMACH07G03892500.1	--	HAK13
HORMACH02G01030000.1	--	HAK15
HORMACH06G03235000.1	--	HAK16
HORMACH05G02700500.1	--	HAK18
HORMACH03G01726900.1	--	HAK19
HORMACH06G02960900.1	--	HAK19
HORMACH02G00850300.1	--	HAK22
HORMACH02G00798900.1	--	HAK23
HORMACH05G02517500.1	--	HAK23
HORMACH06G03232200.1	--	HAK25
HORMACH07G03586500.1	--	HAK25
HORMACH07G03626900.1	--	HAK26
HORMACH01G00380100.1	--	HAK3
HORMACH03G01714300.1	--	HAK3
HORMACH05G02554400.1	--	HAK4
HORMACH05G02554500.1	--	HAK4
HORMACH03G01697900.1	--	HAK5
HORMACH03G01701800.1	--	HAK6
HORMACH02G00665100.1	--	HAK7
HORMACH02G00650300.1	--	HAK9
HORMACH04G02018000.1	--	HAK9
HORMACH06G03067100.1	--	HKT1;3
HORMACH02G01033000.1	--	HKT1;4
HORMACH02G01033100.1	--	HKT1;4
HORMACH04G02240200.1	--	HKT1;5
HORMACH07G03847400.1	--	HKT2;2
HORMACH07G03847500.1	--	HKT2;2
HORMACH07G03847900.1	--	HKT2;4
HORMACH06G03075800.1	--	HMA4
HORMACH06G03064500.1	--	HMA5
HORMACH07G03903300.1	--	HMA5
HORMACH06G03073700.1	--	KAT1
HORMACH03G01362200.1	--	KAT2
HORMACH03G01555500.1	--	KAT3
HORMACH03G01528700.1	--	KAT6
HORMACH04G01811500.1	--	KCO2
HORMACH05G02728200.1	--	KCO2
HORMACH05G02491700.1	--	KCO3
HORMACH02G01184800.1	--	KEA2
HORMACH05G02307900.1	--	KEA3
HORMACH07G03792400.1	--	KEA4
HORMACH04G02192000.1	--	KEA5
HORMACH07G03574100.1	--	KOR1
HORMACH02G00907900.1	--	KOR2
HORMACH07G03574600.1	--	KOR2
HORMACH01G00108000.1	--	NHX1
HORMACH02G00670100.1	--	NHX1
HORMACH04G01972300.1	--	NHX1
HORMACH07G03602900.1	--	NHX4
HORMACH05G02488400.1	--	NHX5
HORMACH05G02488500.1	--	NHX5
HORMACH07G03620600.1	--	NHX5
HORMACH05G02587900.1	--	NHX6
HORMACH03G01718900.1	--	PM_ATPase 1
HORMACH04G01829200.1	--	PM_ATPase 1
HORMACH04G02245200.1	--	PM_ATPase 1
HORMACH05G02278900.1	--	PM_ATPase 1
HORMACH06G03278600.1	--	PM_ATPase 1
HORMACH04G02170000.1	--	PM_ATPase 10
HORMACH05G02353700.1	--	PM_ATPase 10
HORMACH03G01451400.1	--	PM_ATPase 2
HORMACH04G02121800.1	--	PM_ATPase 2
HORMACH07G03953200.1	--	PM_ATPase 2
HORMACH04G01884500.1	--	PM_ATPase 3
HORMACH01G00056300.1	--	PM_ATPase 4
HORMACH04G02059100.1	--	PM_ATPase 4
HORMACH02G01036400.1	--	PM_ATPase 5
HORMACH05G02605200.1	--	PM_ATPase 5
HORMACH06G03061400.1	--	PM_ATPase 5
HORMACH07G03638100.1	--	PM_ATPase 5
HORMACH01G00369800.1	--	PM_ATPase 6
HORMACH05G02444400.1	--	PM_ATPase 6
HORMACH01G00395200.1	--	PM_ATPase 7
HORMACH06G03309100.1	--	PM_ATPase 8
HORMACH07G03512900.1	--	PM_ATPase 8
HORMACH02G01109200.1	--	PM_ATPase_a7
HORMACH07G03617400.1	--	PM_ATPase_PAA1
HORMACH01G00017900.1	--	SOS1
HORMACH03G01231600.1	--	SOS1
HORMACH07G03884300.1	--	SOS1
HORMACH07G03986800.1	--	SOS1
HORMACH03G01440000.1	--	SOS2
HORMACH07G03803800.1	--	SOS2
HORMACH01G00311600.1	--	SOS3
HORMACH01G00408000.1	--	SOS3
HORMACH01G00414500.1	--	SOS3
HORMACH01G00415200.1	--	SOS3
HORMACH03G01700900.1	--	TPK1
HORMACH02G00650000.1	--	TPK2
HORMACH01G00280200.1	--	TPK3
HORMACH07G03909800.1	--	V_ATPase subunit A
HORMACH03G01523400.1	--	V_ATPase subunit B2
HORMACH06G03102400.1	--	V_ATPase subunit B2
HORMACH07G03788200.1	--	V_ATPase subunit B2
HORMACH01G00344400.1	--	V_ATPase subunit C
HORMACH01G00481800.1	--	V_ATPase subunit C
HORMACH01G00481900.1	--	V_ATPase subunit C
HORMACH02G01042000.1	--	V_ATPase subunit G1
HORMACH02G00780700.1	--	V_ATPase subunit H
HORMACH01G00302400.1	--	V_PPase
HORMACH06G03290600.1	--	V_PPase
HORMACH05G02494200.1	--	V_PPase(OVP1)
HORMACH07G03508000.1	--	V_PPase(OVP1)
HORMACH07G03960300.1	--	V_PPase(OVP1)
HORMACH01G00124600.1	--	V_PPase_Chalk5
HORMACHUnG04058100.1	--	AKT3
HORMACHUnG04039600.1	--	CHX15
HORMACHUnG04003400.1	--	CNGC1
HORMACHUnG04031100.1	--	CNGC1
HORMACHUnG04081700.1	--	GLR3.1
HORMACHUnG04066700.1	--	HAK18
HORMACHUnG04033000.1	--	SOS1
HORMACHUnG04033100.1	--	SOS1
HORVU3Hr1G058300.1	HORVU.MOREX.r3.3HG0275790.1	AKT1
HORVU1Hr1G065250.3	--	AKT2
HORVU2Hr1G083820.12	--	AKT3
HORVU1Hr1G027500.1	HORVU.MOREX.r3.1HG0029150.1	CHX15
HORVU3Hr1G080390.1	HORVU.MOREX.r3.3HG0296960.1	CHX15
HORVU1Hr1G069170.4	--	CHX15
HORVU5Hr1G047400.1	HORVU.MOREX.r3.5HG0465160.1	CHX15
HORVU6Hr1G076610.1	HORVU.MOREX.r3.6HG0615910.1	CHX15
HORVU6Hr1G040290.2	--	CHX15
HORVU5Hr1G041350.1	HORVU.MOREX.r3.5HG0438670.1	CHX15
HORVU5Hr1G018260.2	--	CHX15
HORVU1Hr1G070400.1	HORVU.MOREX.r3.1HG0071680.1	CHX15
HORVU4Hr1G084250.2	--	CHX15
HORVU6Hr1G095240.1	HORVU.MOREX.r3.6HG0634270.1	CHX15
HORVU5Hr1G115390.1	HORVU.MOREX.r3.5HG0528160.1	CHX19
HORVU6Hr1G076720.2	--	CHX19
HORVU5Hr1G008270.6	--	CHX19
HORVU5Hr1G085610.1	HORVU.MOREX.r3.5HG0502020.1	CHX2
HORVU1Hr1G057190.1	HORVU.MOREX.r3.1HG0059210.1	CHX20
HORVU1Hr1G005800.11	--	CHX20
HORVU5Hr1G000570.2	--	CHX28
HORVU7Hr1G079410.1	HORVU.MOREX.r3.7HG0708710.1	CNGC1
HORVU7Hr1G079400.3	--	CNGC1
HORVU6Hr1G044300.2	--	CNGC1
HORVU4Hr1G018960.3	--	CNGC14
HORVU6Hr1G058880.14	--	CNGC15b
HORVU5Hr1G049240.3	--	CNGC17
HORVU7Hr1G031330.1	HORVU.MOREX.r3.7HG0659970.1	CNGC17
HORVU6Hr1G083790.3	--	CNGC17
HORVU5Hr1G088830.1	HORVU.MOREX.r3.5HG0505210.1	CNGC17
HORVU5Hr1G096440.1	HORVU.MOREX.r3.5HG0511820.1	CNGC2
HORVU3Hr1G076940.13	--	CNGC4
HORVU1Hr1G066020.1	HORVU.MOREX.r3.3HG0293780.1	CNGC4
HORVU1Hr1G066050.1	HORVU.MOREX.r3.1HG0067420.1	CNGC4
HORVU5Hr1G092890.2	--	CNGC6
HORVU2Hr1G114940.3	--	CNGC6
HORVU1Hr1G018730.1	HORVU.MOREX.r3.1HG0019350.1	CNGC7
HORVU5Hr1G065950.1	HORVU.MOREX.r3.5HG0484470.1	CNGC7
HORVU5Hr1G010420.23	--	GLR2.3
HORVU5Hr1G063490.1	HORVU.MOREX.r3.5HG0481800.1	GLR2.8
HORVU7Hr1G031700.13	--	GLR2.8
HORVU7Hr1G081410.3	--	GLR2.8
HORVU7Hr1G031680.2	--	GLR2.8
HORVU5Hr1G049260.1	HORVU.MOREX.r3.7HG0660080.1	GLR2.8
HORVU5Hr1G063530.1	HORVU.MOREX.r3.5HG0481840.1	GLR2.8
HORVU5Hr1G063500.1	HORVU.MOREX.r3.5HG0481820.1	GLR2.8
HORVU5Hr1G063510.2	--	GLR2.8
HORVU5Hr1G063430.8	--	GLR2.8
HORVU7Hr1G031430.5	--	GLR2.9
HORVU5Hr1G063420.2	--	GLR2.9
HORVU7Hr1G031360.1	HORVU.MOREX.r3.7HG0659990.1	GLR2.9
HORVU5Hr1G063480.1	HORVU.MOREX.r3.5HG0481790.1	GLR2.9
HORVU6Hr1G083610.2	--	GLR2.9
HORVU6Hr1G083570.16	--	GLR2.9
HORVU6Hr1G083680.2	--	GLR2.9
HORVU5Hr1G063440.16	--	GLR2.9
HORVU6Hr1G009520.2	--	GLR3.1
HORVU2Hr1G049510.4	--	GLR3.1
HORVU2Hr1G104920.12	--	GLR3.1
HORVU1Hr1G086120.3	--	GLR3.4
HORVU2Hr1G064530.8	--	GLR3.4
HORVU7Hr1G104490.2	--	GLR3.4
HORVU2Hr1G045730.11	--	GLR3.4
HORVU3Hr1G013670.1	HORVU.MOREX.r3.2HG0164700.1	HAK1
HORVU5Hr1G057200.1	HORVU.MOREX.r3.2HG0164700.1	HAK1
HORVU4Hr1G079150.11	--	HAK1
HORVU2Hr1G071570.17	--	HAK1
HORVU6Hr1G032870.4	--	HAK1
HORVU2Hr1G071630.24	--	HAK1
HORVU7Hr1G092940.2	--	HAK10
HORVU1Hr1G009100.7	--	HAK12
HORVU7Hr1G107400.6	--	HAK13
HORVU2Hr1G099810.14	--	HAK15
HORVU6Hr1G073510.2	--	HAK16
HORVU5Hr1G090010.6	--	HAK18
HORVU2Hr1G098940.15	--	HAK18
[truncated: 121 more rows]

## Sheet: Supplemental Dataset 4
Supplemental Dataset 4. The data quality and information of the RNA-seq libraries.
[truncated: 55 more rows]

[truncated: 1 more sheets: Supplemental Dataset 5]
